# Supplementary material for: Clinical response to nivolumab in an INI1-deficient pediatric chordoma correlates with immunogenic recognition of brachyury
Source: NPJ Precis Oncol. 2021 Dec 20;5:103. doi: 10.1038/s41698-021-00238-4 (PMC8688516; doi:10.1038/s41698-021-00238-4)
Supplement: Supplementary file 2 — Supplementary Tables 1-5 [file 41698_2021_238_MOESM2_ESM.xlsx]

## Sheet: supplemental table S1
cohort	sample_ids
TCGA_SARC	TCGA-DX-A3U8-01
TCGA_SARC	TCGA-PC-A5DM-01
TCGA_SARC	TCGA-VT-A80J-01
TCGA_SARC	TCGA-IE-A4EH-01
TCGA_SARC	TCGA-LI-A67I-01
TCGA_SARC	TCGA-QC-AA9N-01
TCGA_SARC	TCGA-DX-AB3C-01
TCGA_SARC	TCGA-3B-A9HX-01
TCGA_SARC	TCGA-DX-A7EU-01
TCGA_SARC	TCGA-DX-A48O-01
TCGA_SARC	TCGA-DX-A6BG-01
TCGA_SARC	TCGA-DX-A48K-01
TCGA_SARC	TCGA-HB-A2OT-01
TCGA_SARC	TCGA-DX-A3UB-01
TCGA_SARC	TCGA-3B-A9HT-01
TCGA_SARC	TCGA-DX-A6YU-01
TCGA_SARC	TCGA-DX-A6Z2-01
TCGA_SARC	TCGA-DX-AB2X-01
TCGA_SARC	TCGA-MJ-A850-01
TCGA_SARC	TCGA-IE-A3OV-01
TCGA_SARC	TCGA-IS-A3K8-01
TCGA_SARC	TCGA-X9-A971-01
TCGA_SARC	TCGA-DX-AB2Q-01
TCGA_SARC	TCGA-DX-A1L0-01
TCGA_SARC	TCGA-DX-AB32-01
TCGA_SARC	TCGA-X6-A8C5-01
TCGA_SARC	TCGA-IE-A6BZ-01
TCGA_SARC	TCGA-DX-A8BM-01
TCGA_SARC	TCGA-DX-AB2S-01
TCGA_SARC	TCGA-DX-A8BQ-01
TCGA_SARC	TCGA-DX-AB2G-01
TCGA_SARC	TCGA-DX-A1L3-01
TCGA_SARC	TCGA-3B-A9HZ-01
TCGA_SARC	TCGA-DX-A8BR-01
TCGA_SARC	TCGA-QQ-A5VA-01
TCGA_SARC	TCGA-JV-A5VF-01
TCGA_SARC	TCGA-DX-A8BV-01
TCGA_SARC	TCGA-DX-A48R-01
TCGA_SARC	TCGA-DX-A7ET-01
TCGA_SARC	TCGA-HB-A3L4-01
TCGA_SARC	TCGA-DX-AB3A-01
TCGA_SARC	TCGA-MJ-A68J-01
TCGA_SARC	TCGA-KD-A5QS-01
TCGA_SARC	TCGA-X6-A8C4-01
TCGA_SARC	TCGA-RN-AAAQ-01
TCGA_SARC	TCGA-X6-A7WD-01
TCGA_SARC	TCGA-DX-A6YX-01
TCGA_SARC	TCGA-KF-A41W-01
TCGA_SARC	TCGA-FX-A2QS-11
TCGA_SARC	TCGA-DX-AB37-01
TCGA_SARC	TCGA-K1-A3PN-02
TCGA_SARC	TCGA-K1-A3PN-01
TCGA_SARC	TCGA-DX-AB2E-01
TCGA_SARC	TCGA-DX-A1KU-01
TCGA_SARC	TCGA-DX-A1L2-01
TCGA_SARC	TCGA-DX-A240-01
TCGA_SARC	TCGA-FX-A8OO-01
TCGA_SARC	TCGA-DX-AB36-01
TCGA_SARC	TCGA-3B-A9I1-01
TCGA_SARC	TCGA-QQ-A8VG-01
TCGA_SARC	TCGA-DX-A23R-01
TCGA_SARC	TCGA-IW-A3M4-01
TCGA_SARC	TCGA-DX-A8BX-01
TCGA_SARC	TCGA-DX-A2J1-01
TCGA_SARC	TCGA-X6-A7WB-01
TCGA_SARC	TCGA-FX-A3RE-01
TCGA_SARC	TCGA-DX-A7EO-01
TCGA_SARC	TCGA-X6-A7WA-01
TCGA_SARC	TCGA-K1-A6RV-01
TCGA_SARC	TCGA-SI-AA8C-01
TCGA_SARC	TCGA-DX-A8BL-01
TCGA_SARC	TCGA-DX-A3UC-01
TCGA_SARC	TCGA-DX-AB30-01
TCGA_SARC	TCGA-DX-A1KZ-01
TCGA_SARC	TCGA-X6-A8C2-01
TCGA_SARC	TCGA-QQ-A5V9-01
TCGA_SARC	TCGA-Z4-A8JB-01
TCGA_SARC	TCGA-SI-A71P-01
TCGA_SARC	TCGA-IE-A4EK-01
TCGA_SARC	TCGA-3B-A9HP-01
TCGA_SARC	TCGA-DX-A3LT-01
TCGA_SARC	TCGA-IF-A4AJ-01
TCGA_SARC	TCGA-K1-A3PO-11
TCGA_SARC	TCGA-DX-A8BH-01
TCGA_SARC	TCGA-DX-A7EM-01
TCGA_SARC	TCGA-SG-A6Z7-01
TCGA_SARC	TCGA-KD-A5QU-01
TCGA_SARC	TCGA-DX-A7EI-01
TCGA_SARC	TCGA-QQ-A8VB-01
TCGA_SARC	TCGA-WK-A8XO-01
TCGA_SARC	TCGA-DX-A3U9-01
TCGA_SARC	TCGA-PT-A8TR-01
TCGA_SARC	TCGA-DX-AB2L-01
TCGA_SARC	TCGA-FX-A48G-01
TCGA_SARC	TCGA-DX-A6YV-01
TCGA_SARC	TCGA-DX-AATS-01
TCGA_SARC	TCGA-JV-A5VE-01
TCGA_SARC	TCGA-DX-A8BK-01
TCGA_SARC	TCGA-DX-AB35-01
TCGA_SARC	TCGA-DX-AB3B-01
TCGA_SARC	TCGA-DX-A8BJ-01
TCGA_SARC	TCGA-DX-A7ES-01
TCGA_SARC	TCGA-DX-A6BF-01
TCGA_SARC	TCGA-X6-A8C6-01
TCGA_SARC	TCGA-DX-A2J4-01
TCGA_SARC	TCGA-DX-AB2P-01
TCGA_SARC	TCGA-WK-A8XY-01
TCGA_SARC	TCGA-SI-A71O-06
TCGA_SARC	TCGA-DX-A6Z0-01
TCGA_SARC	TCGA-3B-A9HY-01
TCGA_SARC	TCGA-DX-A8BU-01
TCGA_SARC	TCGA-DX-A6YT-01
TCGA_SARC	TCGA-DX-A6BE-01
TCGA_SARC	TCGA-X9-A973-01
TCGA_SARC	TCGA-DX-A8BN-01
TCGA_SARC	TCGA-IS-A3K6-01
TCGA_SARC	TCGA-VT-A80J-02
TCGA_SARC	TCGA-DX-AB2J-01
TCGA_SARC	TCGA-X6-A8C7-01
TCGA_SARC	TCGA-PC-A5DP-01
TCGA_SARC	TCGA-Z4-A9VC-01
TCGA_SARC	TCGA-DX-A6YS-01
TCGA_SARC	TCGA-DX-A23Z-01
TCGA_SARC	TCGA-3B-A9HL-01
TCGA_SARC	TCGA-DX-AB2F-01
TCGA_SARC	TCGA-DX-A1L1-01
TCGA_SARC	TCGA-DX-A3LU-01
TCGA_SARC	TCGA-MB-A5YA-01
TCGA_SARC	TCGA-DX-A23V-01
TCGA_SARC	TCGA-FX-A3NK-01
TCGA_SARC	TCGA-DX-A23U-01
TCGA_SARC	TCGA-Z4-AAPG-01
TCGA_SARC	TCGA-VT-AB3D-01
TCGA_SARC	TCGA-HS-A5N8-01
TCGA_SARC	TCGA-DX-A48P-01
TCGA_SARC	TCGA-UE-A6QT-01
TCGA_SARC	TCGA-DX-A48N-01
TCGA_SARC	TCGA-DX-A3M1-01
TCGA_SARC	TCGA-DX-A6YR-01
TCGA_SARC	TCGA-K1-A42W-01
TCGA_SARC	TCGA-DX-A3UF-01
TCGA_SARC	TCGA-DX-A8BG-01
TCGA_SARC	TCGA-MB-A5Y8-01
TCGA_SARC	TCGA-DX-A48J-01
TCGA_SARC	TCGA-3B-A9I3-01
TCGA_SARC	TCGA-WK-A8Y0-01
TCGA_SARC	TCGA-MB-A5Y9-01
TCGA_SARC	TCGA-MB-A8JL-01
TCGA_SARC	TCGA-QC-A6FX-01
TCGA_SARC	TCGA-QQ-A8VF-01
TCGA_SARC	TCGA-DX-A8BZ-01
TCGA_SARC	TCGA-FX-A3NJ-01
TCGA_SARC	TCGA-DX-A3U5-01
TCGA_SARC	TCGA-3B-A9HS-01
TCGA_SARC	TCGA-WK-A8XT-01
TCGA_SARC	TCGA-DX-A2J0-01
TCGA_SARC	TCGA-DX-A6B7-01
TCGA_SARC	TCGA-DX-A6B8-01
TCGA_SARC	TCGA-WP-A9GB-01
TCGA_SARC	TCGA-DX-A7EN-01
TCGA_SARC	TCGA-K1-A6RT-01
TCGA_SARC	TCGA-HS-A5N7-01
TCGA_SARC	TCGA-DX-A3U6-01
TCGA_SARC	TCGA-DX-A1KX-01
TCGA_SARC	TCGA-DX-AB2T-01
TCGA_SARC	TCGA-QQ-A8VH-01
TCGA_SARC	TCGA-LI-A9QH-01
TCGA_SARC	TCGA-IE-A4EI-01
TCGA_SARC	TCGA-DX-A2IZ-01
TCGA_SARC	TCGA-3B-A9HQ-01
TCGA_SARC	TCGA-3B-A9HU-01
TCGA_SARC	TCGA-DX-AB2W-01
TCGA_SARC	TCGA-DX-A6BA-01
TCGA_SARC	TCGA-KD-A5QT-01
TCGA_SARC	TCGA-DX-A1KY-01
TCGA_SARC	TCGA-FX-A2QS-01
TCGA_SARC	TCGA-DX-A3U7-01
TCGA_SARC	TCGA-DX-A6B9-01
TCGA_SARC	TCGA-3B-A9HV-01
TCGA_SARC	TCGA-WK-A8XQ-01
TCGA_SARC	TCGA-X6-A7W8-01
TCGA_SARC	TCGA-DX-AB2Z-01
TCGA_SARC	TCGA-SI-A71O-01
TCGA_SARC	TCGA-IS-A3KA-01
TCGA_SARC	TCGA-QQ-A5VD-01
TCGA_SARC	TCGA-DX-A3LW-01
TCGA_SARC	TCGA-3B-A9HO-01
TCGA_SARC	TCGA-VT-A80G-01
TCGA_SARC	TCGA-QC-A7B5-01
TCGA_SARC	TCGA-DX-A3M2-01
TCGA_SARC	TCGA-DX-A8BS-01
TCGA_SARC	TCGA-DX-A7ER-01
TCGA_SARC	TCGA-DX-A3UA-01
TCGA_SARC	TCGA-DX-A8BP-01
TCGA_SARC	TCGA-DX-AB2V-01
TCGA_SARC	TCGA-DX-A3UE-01
TCGA_SARC	TCGA-HB-A5W3-01
TCGA_SARC	TCGA-WK-A8XX-01
TCGA_SARC	TCGA-QQ-A5VC-01
TCGA_SARC	TCGA-DX-A7EF-01
TCGA_SARC	TCGA-WK-A8XS-01
TCGA_SARC	TCGA-DX-A8BT-01
TCGA_SARC	TCGA-PC-A5DN-01
TCGA_SARC	TCGA-DX-A6YZ-01
TCGA_SARC	TCGA-DX-A8BO-01
TCGA_SARC	TCGA-MJ-A68H-01
TCGA_SARC	TCGA-SG-A849-01
TCGA_SARC	TCGA-IF-A3RQ-01
TCGA_SARC	TCGA-DX-AB2H-01
TCGA_SARC	TCGA-IS-A3K7-01
TCGA_SARC	TCGA-DX-A48L-01
TCGA_SARC	TCGA-QQ-A5V2-01
TCGA_SARC	TCGA-DX-AB2O-01
TCGA_SARC	TCGA-DX-A7EQ-01
TCGA_SARC	TCGA-IW-A3M5-01
TCGA_SARC	TCGA-DX-A6YQ-01
TCGA_SARC	TCGA-DX-A1L4-01
TCGA_SARC	TCGA-K1-A3PO-01
TCGA_SARC	TCGA-DX-A6BH-01
TCGA_SARC	TCGA-DX-A23T-01
TCGA_SARC	TCGA-K1-A42X-02
TCGA_SARC	TCGA-K1-A42X-01
TCGA_SARC	TCGA-DX-A3LY-01
TCGA_SARC	TCGA-HS-A5NA-01
TCGA_SARC	TCGA-MO-A47P-01
TCGA_SARC	TCGA-FX-A76Y-01
TCGA_SARC	TCGA-Z4-AAPF-01
TCGA_SARC	TCGA-3B-A9HJ-01
TCGA_SARC	TCGA-3B-A9I0-01
TCGA_SARC	TCGA-QQ-A5VB-01
TCGA_SARC	TCGA-MB-A8JK-01
TCGA_SARC	TCGA-PC-A5DO-01
TCGA_SARC	TCGA-3R-A8YX-01
TCGA_SARC	TCGA-UE-A6QU-01
TCGA_SARC	TCGA-IW-A3M6-01
TCGA_SARC	TCGA-X6-A7WC-01
TCGA_SARC	TCGA-DX-A48U-01
TCGA_SARC	TCGA-SG-A6Z4-01
TCGA_SARC	TCGA-HB-A3YV-01
TCGA_SARC	TCGA-SI-AA8B-01
TCGA_SARC	TCGA-DX-A3LS-01
TCGA_SARC	TCGA-FX-A3TO-01
TCGA_SARC	TCGA-SI-A71Q-01
TCGA_SARC	TCGA-N1-A6IA-01
TCGA_SARC	TCGA-PC-A5DK-01
TCGA_SARC	TCGA-HB-A43Z-01
TCGA_SARC	TCGA-X6-A8C3-01
TCGA_SARC	TCGA-DX-A3UD-01
TCGA_SARC	TCGA-QQ-A8VD-01
TCGA_SARC	TCGA-PC-A5DL-01
TCGA_SARC	TCGA-DX-A6BB-01
TCGA_SARC	TCGA-IE-A4EJ-01
TCGA_SARC	TCGA-DX-A23Y-01
TCGA_SARC	TCGA-DX-A1KW-01
TCGA_SARC	TCGA-IF-A4AK-01
TCGA_SARC	TCGA-MO-A47R-01
TCGA_SARC	TCGA-X2-A95T-01
TCGA_SARC	TCGA-WK-A8XZ-01
TCGA_SARC	TCGA-3B-A9HR-01
TCGA_SARC	TCGA-RN-A68Q-01
TCGA_SARC	TCGA-DX-A7EL-01
TCGA_SARC	TCGA-K1-A6RU-01
TCGA_SARC	TCGA-JV-A75J-01
TCGA_SARC	TCGA-HS-A5N9-01
POG570	11004
POG570	11307
POG570	11698
POG570	12255
POG570	13009
POG570	13261
POG570	13269
POG570	13577
POG570	13268
POG570	13764
POG570	13904
POG570	13931
POG570	14231
POG570	13947
POG570	14232
POG570	14446
POG570	14498
POG570	14519
POG570	14891
POG570	15122
POG570	15227
POG570	15148
POG570	15123
POG570	15268
POG570	15844
POG570	16385
POG570	16500
POG570	16501
POG570	16689
POG570	16949
POG570	17584
POG570	17284
POG570	17557
POG570	17827
POG570	18154
POG570	18153
POG570	18228
POG570	18624
POG570	18568
POG570	18843
POG570	18625
POG570	18650
POG570	18844
POG570	18880
POG570	19512
POG570	19652
POG570	19661
POG570	19843
POG570	20034
POG570	20115
POG570	20794
POG570	20600
POG570	21186
POG570	21404
POG570	20801
POG570	20800
POG570	21098
POG570	21392
POG570	21347
POG570	21188
POG570	21516
POG570	21933
POG570	21720
POG570	22415
POG570	21932
POG570	21721
POG570	22254
POG570	21774
POG570	22186
POG570	22593
POG570	22595
POG570	22256
POG570	22244
POG570	22499
POG570	23344
POG570	22592
POG570	23238
POG570	22597
POG570	23162
POG570	23187
POG570	23205
POG570	23189
POG570	23239
POG570	23237
POG570	23315
POG570	23453
POG570	23675
POG570	23676
POG570	23401
POG570	23411
POG570	24176
POG570	23738
POG570	23454
POG570	23673
POG570	23674
POG570	23706
POG570	23739
POG570	23701
POG570	23737
POG570	23764
POG570	23736
POG570	23802
POG570	24045
POG570	23805
POG570	23808
POG570	23940
POG570	24077
POG570	24229
POG570	24177
POG570	24243
POG570	24359
POG570	24294
POG570	24295
POG570	24363
POG570	24358
POG570	24464
POG570	24424
POG570	24423
POG570	24465
POG570	24550
POG570	24838
POG570	25027
POG570	25358
POG570	25134
POG570	25315
POG570	25352
POG570	25317
POG570	25318
POG570	25356
POG570	25438
POG570	25419
POG570	25559
POG570	25439
POG570	25500
POG570	25436
POG570	25483
POG570	25435
POG570	25440
POG570	25437
POG570	25572
POG570	25424
POG570	25426
POG570	25484
POG570	25496
POG570	25593
POG570	25441
POG570	25535
POG570	25589
POG570	25658
POG570	25494
POG570	25497
POG570	25498
POG570	25582
POG570	25501
POG570	28132
POG570	25594
POG570	25590
POG570	25604
POG570	25603
POG570	25560
POG570	25583
POG570	25664
POG570	25662
POG570	25657
POG570	25965
POG570	25755
POG570	25719
POG570	25720
POG570	25721
POG570	25744
POG570	26066
POG570	25731
POG570	25921
POG570	25722
POG570	25777
POG570	25768
POG570	25751
POG570	25752
POG570	25753
POG570	25766
POG570	25767
POG570	26054
POG570	25979
POG570	25901
POG570	25980
POG570	25966
POG570	25899
POG570	25923
POG570	25988
POG570	25816
POG570	25890
POG570	26052
POG570	25981
POG570	26051
POG570	25964
POG570	25982
POG570	26851
POG570	25902
POG570	25984
POG570	25989
POG570	25976
POG570	25958
POG570	25977
POG570	25962
POG570	26239
POG570	25959
POG570	25960
POG570	25961
POG570	26016
POG570	25990
POG570	26125
POG570	26017
POG570	26123
POG570	25991
POG570	26266
POG570	30811
POG570	26124
POG570	26376
POG570	26416
POG570	26409
POG570	27028
POG570	26850
POG570	26465
POG570	27217
POG570	27177
POG570	27025
POG570	26825
POG570	26852
POG570	27026
POG570	27338
POG570	27178
POG570	27034
POG570	27078
POG570	27036
POG570	27037
POG570	27329
POG570	27090
POG570	27216
POG570	27388
POG570	27228
POG570	27219
POG570	27339
POG570	27545
POG570	27327
POG570	27328
POG570	27697
POG570	27722
POG570	28392
POG570	27519
POG570	28123
POG570	27502
POG570	27765
POG570	27647
POG570	27503
POG570	27504
POG570	27795
POG570	27563
POG570	28125
POG570	30265
POG570	28124
POG570	28003
POG570	27721
POG570	27707
POG570	27792
POG570	27706
POG570	27784
POG570	28225
POG570	28126
POG570	28170
POG570	27723
POG570	27794
POG570	27981
POG570	28012
POG570	28312
POG570	28178
POG570	28171
POG570	28130
POG570	28131
POG570	28212
POG570	28382
POG570	28325
POG570	28494
POG570	28224
POG570	28226
POG570	28278
POG570	29759
POG570	28391
POG570	28374
POG570	28381
POG570	28324
POG570	28326
POG570	30321
POG570	29147
POG570	30083
POG570	28666
POG570	28667
POG570	28384
POG570	31978
POG570	30082
POG570	28665
POG570	29999
POG570	34122
POG570	28380
POG570	29148
POG570	28495
POG570	28430
POG570	28668
POG570	28422
POG570	28427
POG570	28428
POG570	28421
POG570	30425
POG570	28590
POG570	29149
POG570	30251
POG570	30431
POG570	30222
POG570	30159
POG570	30497
POG570	28496
POG570	28497
POG570	28638
POG570	29146
POG570	30252
POG570	30498
POG570	30487
POG570	30221
POG570	30032
POG570	29761
POG570	30011
POG570	29766
POG570	30635
POG570	30000
POG570	30500
POG570	30080
POG570	30009
POG570	30490
POG570	30311
POG570	30078
POG570	30081
POG570	30220
POG570	30310
POG570	30248
POG570	30313
POG570	31037
POG570	30253
POG570	30896
POG570	30254
POG570	30606
POG570	30309
POG570	30607
POG570	30250
POG570	30784
POG570	30504
POG570	30491
POG570	30809
POG570	30426
POG570	30505
POG570	31043
POG570	30519
POG570	30489
POG570	30492
POG570	30488
POG570	30616
POG570	31189
POG570	30608
POG570	30609
POG570	31031
POG570	30895
POG570	30810
POG570	31185
POG570	30807
POG570	30821
POG570	31190
POG570	32354
POG570	30897
POG570	30822
POG570	30902
POG570	31982
POG570	31030
POG570	31034
POG570	31191
POG570	31369
POG570	31370
POG570	31870
POG570	31042
POG570	31518
POG570	31095
POG570	31183
POG570	31184
POG570	31194
POG570	31509
POG570	32033
POG570	32395
POG570	31979
POG570	32274
POG570	32353
POG570	31869
POG570	32034
POG570	31980
POG570	33373
POG570	31911
POG570	32557
POG570	31981
POG570	31923
POG570	32015
POG570	32559
POG570	32337
POG570	32558
POG570	32571
POG570	32277
POG570	32654
POG570	32350
POG570	32572
POG570	32397
POG570	32667
POG570	32394
POG570	32959
POG570	32573
POG570	32973
POG570	32960
POG570	32398
POG570	32408
POG570	32656
POG570	33389
POG570	33033
POG570	33201
POG570	32897
POG570	33083
POG570	36717
POG570	33034
POG570	33154
POG570	32971
POG570	33155
POG570	32972
POG570	33127
POG570	33129
POG570	33375
POG570	33987
POG570	33374
POG570	33387
POG570	33532
POG570	34211
POG570	33388
POG570	33480
POG570	33546
POG570	34121
POG570	33988
POG570	33740
POG570	34071
POG570	33764
POG570	34252
POG570	34162
POG570	34115
POG570	34215
POG570	34117
POG570	34161
POG570	34118
POG570	34159
POG570	34120
POG570	35337
POG570	35258
POG570	34288
POG570	34332
POG570	36037
POG570	34491
POG570	35289
POG570	36749
POG570	35234
POG570	36063
POG570	35260
POG570	35290
POG570	36062
POG570	34708
POG570	35336
POG570	37077
POG570	36718
POG570	36684
POG570	36621
POG570	36622
POG570	37013
POG570	36509
POG570	36068
POG570	36067
POG570	36700
POG570	37078
POG570	36065
POG570	37093
POG570	36069
POG570	36748
POG570	36686
POG570	37311
POG570	37076
POG570	36701
POG570	36750
POG570	37312
POG570	36962
POG570	37080
POG570	37146
POG570	36963
POG570	37026
POG570	37095
POG570	37025
POG570	37249
POG570	37027
POG570	37619
POG570	37155
POG570	37719
POG570	37097
POG570	38506
POG570	37365
POG570	38501
POG570	37145
POG570	38060
POG570	37620
POG570	37840
POG570	37297
POG570	37916
POG570	37643
POG570	37917
POG570	37717
POG570	37716
POG570	37918
POG570	38261
POG570	37718
POG570	37720
POG570	37828
POG570	37842
POG570	38705
POG570	37862
POG570	37844
POG570	37919
POG570	38250
POG570	37845
POG570	38063
POG570	37967
POG570	37970
POG570	38575
POG570	38013
POG570	38077
POG570	38887
POG570	38507
POG570	38231
POG570	38119
POG570	38228
POG570	38120
POG570	38792
POG570	38357
POG570	38601
POG570	38744
POG570	38569
POG570	38453
POG570	38674
POG570	38537
POG570	38505
POG570	38675
POG570	38536
POG570	38673
POG570	38574
POG570	38905
POG570	38706
POG570	38599
POG570	38726
POG570	38725
POG570	38947
POG570	38727
POG570	38759
POG570	38850
POG570	39280
POG570	39044

## Sheet: Supplemental table S2
cloneCount	cloneFraction	targetSequences	allVHitsWithScore	allDHitsWithScore	allJHitsWithScore	allCHitsWithScore	allVAlignments	allDAlignments	allJAlignments	allCAlignments	nSeqCDR3	minQualCDR3	aaSeqCDR3
8	0.0597015	TGTGCTGTGCAGTCGAACTACAAGCTCAGCTTT	TRAV20*00(351.3)		TRAJ20*00(180.6)	TRAC*00(79.4)	424|436|457|0|12||60.0		29|46|77|16|33||85.0		TGTGCTGTGCAGTCGAACTACAAGCTCAGCTTT	41	CAVQSNYKLSF
5	0.0373134	TGTGCTCTTGGGGCAGTGTATATGGATTACGTGGCTGGCCTATACACCGATAAACTCATCTTT	TRDV1*00(304)	TRDD2*00(25)	TRDJ1*00(136)	TRDC*00(35.6)	430|443|467|0|13||65.0	7|12|27|36|41||25.0	19|40|71|42|63||105.0		TGTGCTCTTGGGGCAGTGTATATGGATTACGTGGCTGGCCTATACACCGATAAACTCATCTTT	41	CALGAVYMDYVAGLYTDKLIF
3	0.0223881	TGTGCAATGAGTTCTTATAACACCAATGCAGGCAAATCAACCTTT	TRAV14DV4*00(109)		TRAJ27*00(235)	TRAC*00(375)	433|444|470|0|11||55.0		17|48|79|14|45||155.0		TGTGCAATGAGTTCTTATAACACCAATGCAGGCAAATCAACCTTT	41	CAMSSYNTNAGKSTF
3	0.0223881	TGTGCTTTCAACCCAATTCAGGGAGCCCAGAAGCTGGTATTT	TRAV38-1*00(429),TRAV38-2DV8*00(382)		TRAJ54*00(285)		433|443|470|0|10||50.0;433|440|469|0|7||35.0		21|49|80|14|42||140.0		TGTGCTTTCAACCCAATTCAGGGAGCCCAGAAGCTGGTATTT	41	CAFNPIQGAQKLVF
3	0.0223881	TGTGCTTATCAAATTTCTGGGGGTTACCAGAAAGTTACCTTT	TRAV38-2DV8*00(215)		TRAJ13*00(248.3)	TRAC*00(119.7)	433|442|469|0|9||45.0		24|52|83|14|42||140.0		TGTGCTTATCAAATTTCTGGGGGTTACCAGAAAGTTACCTTT	41	CAYQISGGYQKVTF
3	0.0223881	TGCCTCGTGGGTGAGATGGATAGCAGCTATAAATTGATCTTC	TRAV4*00(614)		TRAJ12*00(135)		412|430|448|0|18|SC426G|74.0		21|49|80|14|42||140.0		TGCCTCGTGGGTGAGATGGATAGCAGCTATAAATTGATCTTC	32	CLVGEMDSSYKLIF
3	0.0223881	TGTGCTCTGAGTGACTACAATTTCAACAAATTTTACTTT	TRAV19*00(495)		TRAJ21*00(234)		433|447|470|0|14||70.0		20|44|75|15|39|SC25T|104.0		TGTGCTCTGAGTGACTACAATTTCAACAAATTTTACTTT	41	CALSDYNFNKFYF
3	0.0223881	TGCATCGTTTCCCACCAATGCAGGCAAATCAACCTTT	TRAV26-1*00(100)		TRAJ27*00(255)	TRAC*00(375)	412|420|448|0|8||40.0		23|48|79|12|37||125.0		TGCATCGTTTCCCACCAATGCAGGCAAATCAACCTTT	41	CIVSHQ_AGKSTF
3	0.0223881	TGTGCCGTGACCGACTACAAGCTCAGCTTT	TRAV12-2*00(450)		TRAJ20*00(250)	TRAC*00(45)	430|440|463|0|10||50.0		27|46|77|11|30||95.0		TGTGCCGTGACCGACTACAAGCTCAGCTTT	41	CAVTDYKLSF
2	0.0149254	TGTGCTCTTGGGGAACTTTTCCCACACTATACTGGGGATACGAGTAGCACCGATAAACTCATCTTT	TRDV1*00(287)	TRDD3*00(49)	TRDJ1*00(120)	TRDC*00(187.5)	430|447|467|0|17||85.0	17|30|39|33|46|SC26A|49.0	21|40|71|47|66||95.0		TGTGCTCTTGGGGAACTTTTCCCACACTATACTGGGGATACGAGTAGCACCGATAAACTCATCTTT	22	CALGELFPHYTGDTSSTDKLIF
2	0.0149254	TGTGCAATGAGAGAGGGCCGGGACTTTGGAAATGAGAAATTAACCTTT	TRAV14DV4*00(528)		TRAJ48*00(175)		433|452|470|0|19||95.0		26|52|83|22|48||130.0		TGTGCAATGAGAGAGGGCCGGGACTTTGGAAATGAGAAATTAACCTTT	41	CAMREGRDFGNEKLTF
2	0.0149254	TGCATCGTCAGAGTAAGCTATGGAGGAAGCCAAGGAAATCTCATCTTT	TRAV26-1*00(122.5)		TRAJ42*00(152.5)	TRAC*00(187.5)	412|426|448|0|14||70.0		25|55|86|18|48||150.0		TGCATCGTCAGAGTAAGCTATGGAGGAAGCCAAGGAAATCTCATCTTT	37	CIVRVSYGGSQGNLIF
2	0.0149254	TGCCTCGTCCTCTCTTCAGGAGGAGGTGCTGACGGACTCACCTTT	TRAV26-2*00(450)		TRAJ45*00(245)		412|415|447|0|3||15.0		24|55|86|14|45||155.0		TGCCTCGTCCTCTCTTCAGGAGGAGGTGCTGACGGACTCACCTTT	41	CLVLSSGGGADGLTF
2	0.0149254	TGTGCTACTCTCCCCGGGGTGGTGCTACAAACAAGCTCATCTTT	TRAV17*00(225)		TRAJ32*00(275)		424|432|457|0|8||40.0		31|55|86|20|44||120.0		TGTGCTACTCTCCCCGGGGTGGTGCTACAAACAAGCTCATCTTT	37	CATLPGV_ATNKLIF
2	0.0149254	TGTGTGGTGAGCGTCTAAGGAGGAGGAAACAAACTCACCTTT	TRAV10*00(200)		TRAJ10*00(275)	TRAC*00(37.5)	430|443|463|0|13||65.0		29|53|84|18|42||120.0		TGTGTGGTGAGCGTCTAAGGAGGAGGAAACAAACTCACCTTT	41	CVVSV*GGGNKLTF
2	0.0149254	TGTGTGGTGAGCGACCCTAGCAACACAGGCAAACTAATCTTT	TRAV10*00(600)		TRAJ37*00(120)		430|443|463|0|13||65.0		28|51|82|19|42||115.0		TGTGTGGTGAGCGACCCTAGCAACACAGGCAAACTAATCTTT	32	CVVSDPSNTGKLIF
2	0.0149254	TGTGCAGCAAGTCGGGGCAACACCGGTAACCAGTTCTATTTT	TRAV13-1*00(450)		TRAJ49*00(165)		424|436|457|0|12||60.0		21|45|76|18|42||120.0		TGTGCAGCAAGTCGGGGCAACACCGGTAACCAGTTCTATTTT	41	CAASRGNTGNQFYF
2	0.0149254	TGTGCAGCAAGTAACCCCCAGGCAGGAACTGCTCTGATCTTT	TRAV13-1*00(145)		TRAJ15*00(173)		424|437|457|0|13||65.0		24|49|80|17|42||125.0		TGTGCAGCAAGTAACCCCCAGGCAGGAACTGCTCTGATCTTT	32	CAASNPQAGTALIF
2	0.0149254	TGTGTGGTGACCTCCATACAACTTCAACAAATTTTACTTT	TRAV12-1*00(265)		TRAJ21*00(280)		424|434|457|0|10||50.0		19|44|75|15|40||125.0		TGTGTGGTGACCTCCATACAACTTCAACAAATTTTACTTT	41	CVVTSIQ_FNKFYF
2	0.0149254	TGTGCCGCCCAGGGAGGTAGCAACTATAAACTGACATTT	TRAV9-2*00(160)		TRAJ53*00(180)	TRAC*00(375)	424|429|458|0|5||25.0		28|55|86|12|39||135.0		TGTGCCGCCCAGGGAGGTAGCAACTATAAACTGACATTT	41	CAAQGGSNYKLTF
2	0.0149254	TGCCTCGTGGTCCCGAACAGAGATGACAAGATCATCTTT	TRAV4*00(175)		TRAJ30*00(225)	TRAC*00(102.5)	412|422|448|0|10||50.0		21|46|77|14|39||125.0		TGCCTCGTGGTCCCGAACAGAGATGACAAGATCATCTTT	41	CLVVPNRDDKIIF
2	0.0149254	TGCCTCGTGGGTGACGATGTAACAATGACATGCGCTTT	TRAV4*00(359.5)		TRAJ43*00(175)		412|427|448|0|15||75.0		24|43|74|19|38||95.0		TGCCTCGTGGGTGACGATGTAACAATGACATGCGCTTT	37	CLVGDD_NNDMRF
2	0.0149254	TGTGCTGGCCCCGTCAGGAACCTACAAATACATCTTT	TRAV35*00(155)		TRAJ40*00(275)	TRAC*00(204)	418|426|450|0|8||40.0		26|50|81|13|37||120.0		TGTGCTGGCCCCGTCAGGAACCTACAAATACATCTTT	32	CAGPVR_TYKYIF
2	0.0149254	TGTGCCGTGGTCGGCTTTGGGAATGTGCTGCATTGC	TRAV39*00(511)		TRAJ35*00(205)		418|428|451|0|10||50.0		24|48|79|12|36||120.0		TGTGCCGTGGTCGGCTTTGGGAATGTGCTGCATTGC	41	CAVVGFGNVLHC
2	0.0149254	TGTGCCTTTTCGGACACCGACAAGCTCATCTTT	TRAV24*00(547)		TRAJ34*00(175)		433|442|463|0|9||45.0		27|47|78|13|33||100.0		TGTGCCTTTTCGGACACCGACAAGCTCATCTTT	32	CAFSDTDKLIF
2	0.0149254	CCCCAGGACAGCAACACAGGCAAACTAATCTTT	TRAV12-1*00(395)		TRAJ37*00(160)		424|424|457|0|0||0.0		28|51|82|10|33||115.0		CCCCAGGACAGCAACACAGGCAAACTAATCTTT	41	PQDSNTGKLIF
2	0.0149254	TGTGCTTATTTTCGGGGTGACATGCGCTTT	TRAV38-2DV8*00(485)		TRAJ43*00(152.5)	TRAC*00(27.5)	433|442|469|0|9||45.0		30|43|74|17|30||65.0		TGTGCTTATTTTCGGGGTGACATGCGCTTT	41	CAYFRGDMRF
1	0.00746269	TGTGCTCTTGGGGGATCTCCTTCCTATTACTGGGAGTACACCGATAAACTCATCTTT	TRDV1*00(450)	TRDD2*00(40),TRDD3*00(35)	TRDJ1*00(190)		430|443|467|0|13||65.0	9|17|27|18|26||40.0;12|19|39|27|34||35.0	18|40|71|35|57||110.0		TGTGCTCTTGGGGGATCTCCTTCCTATTACTGGGAGTACACCGATAAACTCATCTTT	41	CALGGSPSYYWEYTDKLIF
1	0.00746269	TGTGCTTTCATGAGGGTACGGAATTATGGTGGTGCTACAAACAAGCTCATCTTT	TRAV38-1*00(145)		TRAJ32*00(309)	TRAC*00(85)	433|446|470|0|13||65.0		21|55|86|20|54|SC30T|154.0		TGTGCTTTCATGAGGGTACGGAATTATGGTGGTGCTACAAACAAGCTCATCTTT	41	CAFMRVRNYGGATNKLIF
1	0.00746269	TGTGCTCTGAGTGAGGCGAGACGATCAGGAGGAGGTGCTGACGGACTCACCTTT	TRAV19*00(215)		TRAJ45*00(305)	TRAC*00(120)	433|451|470|0|18||90.0		25|55|86|24|54||150.0		TGTGCTCTGAGTGAGGCGAGACGATCAGGAGGAGGTGCTGACGGACTCACCTTT	41	CALSEARRSGGGADGLTF
1	0.00746269	TGTGCTGTGAGTGAAAATGCTGGTGGTACTAGCTACGGAAAGCTGACATTT	TRAV8-4*00(90),TRAV8-6*00(90)		TRAJ52*00(264)		427|441|461|0|14||70.0;427|441|461|0|14||70.0		22|58|89|15|51|ST42C|164.0		TGTGCTGTGAGTGAAAATGCTGGTGGTACTAGCTACGGAAAGCTGACATTT	37	CAVSENAGGTSYGKLTF
1	0.00746269	TGCATCGTCAGAGTCGAGGCTGGTGGTACTAGCTATGGAAAGCTGACATTT	TRAV26-1*00(175)		TRAJ52*00(190)	TRAC*00(359)	412|428|448|0|16||80.0		25|58|89|18|51||165.0		TGCATCGTCAGAGTCGAGGCTGGTGGTACTAGCTATGGAAAGCTGACATTT	37	CIVRVEAGGTSYGKLTF
1	0.00746269	TGTGCTGTGAGAGATAAGTTAGAAGGAGGAAGCTACATACCTACATTT	TRAV1-2*00(295)		TRAJ6*00(280)		412|427|446|0|15||75.0		26|51|82|23|48||125.0		TGTGCTGTGAGAGATAAGTTAGAAGGAGGAAGCTACATACCTACATTT	41	CAVRDKLEGGSYIPTF
1	0.00746269	TGTGCTACGGACGTGGTTGTGAGGGCTGCAGGCAACAAGCTAACTTTT	TRAV17*00(504)		TRAJ17*00(165)		424|437|457|0|13||65.0		28|52|83|24|48||120.0		TGTGCTACGGACGTGGTTGTGAGGGCTGCAGGCAACAAGCTAACTTTT	32	CATDVVVRAAGNKLTF
1	0.00746269	TGTGCAATGAGCGTAAATAGGAACACAGGCTTTCAGAAACTTGTATTT	TRAV12-3*00(135)		TRAJ8*00(205)	TRAC*00(340)	430|443|463|0|13||65.0		21|49|80|20|48||140.0		TGTGCAATGAGCGTAAATAGGAACACAGGCTTTCAGAAACTTGTATTT	37	CAMSVNRNTGFQKLVF
1	0.00746269	TGTGCAATGAGCGCTAGATCTTCTGGTTCTGCAAGGCAACTGACCTTT	TRAV12-3*00(530)		TRAJ22*00(160)		430|444|463|0|14||70.0		22|52|83|18|48||150.0		TGTGCAATGAGCGCTAGATCTTCTGGTTCTGCAAGGCAACTGACCTTT	37	CAMSARSSGSARQLTF
1	0.00746269	TGCCTCGTGGGTCTTATACTCACGGGAGGAGGAAACAAACTCACCTTT	TRAV4*00(155)		TRAJ10*00(210)	TRAC*00(375)	412|424|448|0|12||60.0		19|53|84|14|48||170.0		TGCCTCGTGGGTCTTATACTCACGGGAGGAGGAAACAAACTCACCTTT	22	CLVGLILTGGGNKLTF
1	0.00746269	TGCCTCGTGGGTGATCGGGCCCACACGGGCAGGAGAGCACTTACTTTT	TRAV4*00(485)		TRAJ5*00(225)		412|426|448|0|14||70.0		23|49|80|22|48||130.0		TGCCTCGTGGGTGATCGGGCCCACACGGGCAGGAGAGCACTTACTTTT	41	CLVGDRAHTGRRALTF
1	0.00746269	TGCATCGTCAGAGCGAATTATGGAGGAAGCCAAGGAAATCTCATCTTT	TRAV26-1*00(500)		TRAJ42*00(245)		412|425|448|0|13||65.0		21|55|86|14|48||170.0		TGCATCGTCAGAGCGAATTATGGAGGAAGCCAAGGAAATCTCATCTTT	41	CIVRANYGGSQGNLIF
1	0.00746269	TGTGCTGTGAGGCCCCCCGGTGAAACTATGGTCAGAATTTTGTCTTT	TRAV21*00(470)		TRAJ26*00(235)		424|438|456|0|14||70.0		25|49|80|23|47||120.0		TGTGCTGTGAGGCCCCCCGGTGAAACTATGGTCAGAATTTTGTCTTT	41	CAVRPPGE_YGQNFVF
1	0.00746269	TGTGCTCTGAGTGAGGGATGGAACACCGGTAACCAGTTCTATTTT	TRAV19*00(525)		TRAJ49*00(173)		433|449|470|0|16||80.0		20|45|76|20|45||125.0		TGTGCTCTGAGTGAGGGATGGAACACCGGTAACCAGTTCTATTTT	37	CALSEGWNTGNQFYF
1	0.00746269	TGTGCTCTGAATGCTGGTGGTACTAGCTATGGAAAGCTGACATTT	TRAV9-2*00(105)		TRAJ52*00(275)	TRAC*00(375)	424|434|458|0|10||50.0		22|58|89|9|45||180.0		TGTGCTCTGAATGCTGGTGGTACTAGCTATGGAAAGCTGACATTT	37	CALNAGGTSYGKLTF
1	0.00746269	TGTGCTGTGAGGGCTTTTTCTGGTGGCTACAATAAGCTGATTTTT	TRAV1-2*00(430)		TRAJ4*00(300)		412|423|446|0|11||55.0		22|52|83|15|45||150.0		TGTGCTGTGAGGGCTTTTTCTGGTGGCTACAATAAGCTGATTTTT	41	CAVRAFSGGYNKLIF
1	0.00746269	TGTGCAGCAATATTCCCCAGCTTTGGAAATGAGAAATTAACCTTT	TRAV29DV5*00(484)		TRAJ48*00(150)		445|455|478|0|10||50.0		27|52|83|20|45||125.0		TGTGCAGCAATATTCCCCAGCTTTGGAAATGAGAAATTAACCTTT	32	CAAIFPSFGNEKLTF
1	0.00746269	TGTGCAGAGAGAGGATGGTACAGCAGTGCTTCCAAGATAATCTTT	TRAV13-2*00(130)		TRAJ3*00(215)	TRAC*00(375)	427|437|460|0|10||50.0		22|51|82|16|45||145.0		TGTGCAGAGAGAGGATGGTACAGCAGTGCTTCCAAGATAATCTTT	27	CAERGWYSSASKIIF
1	0.00746269	TGTGCAATGAGCGCAACTGGGACCAGTGGCTCTAGGTTGACCTTT	TRAV12-3*00(160)		TRAJ58*00(180)		430|444|463|0|14||70.0		28|52|83|21|45||120.0		TGTGCAATGAGCGCAACTGGGACCAGTGGCTCTAGGTTGACCTTT	37	CAMSATGTSGSRLTF
1	0.00746269	TGCGGCACGGTGAATTATGGAGGAAGCCAAGGAAATCTCATCTTT	TRAV30*00(500)		TRAJ42*00(224)		424|432|457|0|8||40.0		20|55|86|10|45||175.0		TGCGGCACGGTGAATTATGGAGGAAGCCAAGGAAATCTCATCTTT	41	CGTVNYGGSQGNLIF
1	0.00746269	TGTGCAGCAAGCATGAATATCGGGCTGGGGGAAATTCCAGTTT	TRAV23DV6*00(165)		TRAJ24*00(154)		451|466|484|0|15||75.0		32|52|83|23|43|SG45C|84.0		TGTGCAGCAAGCATGAATATCGGGCTGGGGGAAATTCCAGTTT	32	CAASMNI_GWGKFQF
1	0.00746269	TGTGTTGTGAGAGTCGGGGGAAGAGATGACAAGATCATCTTT	TRAV8-2*00(440)		TRAJ30*00(260)		427|438|461|0|11||55.0		25|46|77|21|42||105.0		TGTGTTGTGAGAGTCGGGGGAAGAGATGACAAGATCATCTTT	37	CVVRVGGRDDKIIF
1	0.00746269	TGTGCTTATAGTACAGGTGGAGCCAATAGTAAGCTGACATTT	TRAV38-2DV8*00(465),TRAV38-1*00(445)		TRAJ56*00(255)		433|444|469|0|11||55.0;433|440|470|0|7||35.0		26|51|82|17|42||125.0		TGTGCTTATAGTACAGGTGGAGCCAATAGTAAGCTGACATTT	37	CAYSTGGANSKLTF
1	0.00746269	TGTGCTTATAGGGGCTACTCAGGAACCTACAAATACATCTTT	TRAV38-2DV8*00(190)		TRAJ40*00(160)		433|445|469|0|12||60.0		25|50|81|17|42||125.0		TGTGCTTATAGGGGCTACTCAGGAACCTACAAATACATCTTT	27	CAYRGYSGTYKYIF
1	0.00746269	TGTGCTCTGAGGCCCTCAGGTGGAGGCTTCAAAACTATCTTT	TRAV9-2*00(165)		TRAJ9*00(165)	TRAC*00(375)	424|435|458|0|11||55.0		28|50|81|20|42||110.0		TGTGCTCTGAGGCCCTCAGGTGGAGGCTTCAAAACTATCTTT	37	CALRPSGGGFKTIF
1	0.00746269	TGTGCTCTATTGATTCAGGGCGGATCTGAAAAGCTGGTCTTT	TRAV16*00(155)		TRAJ57*00(295)		415|424|449|0|9||45.0		24|52|83|14|42||140.0		TGTGCTCTATTGATTCAGGGCGGATCTGAAAAGCTGGTCTTT	41	CALLIQGGSEKLVF
1	0.00746269	TGTGCTGTGCCGATCTCTAGCAACACAGGCAAACTAATCTTT	TRAV20*00(430)		TRAJ37*00(263)		424|434|457|0|10||50.0		23|51|82|14|42|SG27A|124.0		TGTGCTGTGCCGATCTCTAGCAACACAGGCAAACTAATCTTT	41	CAVPISSNTGKLIF
1	0.00746269	TGTGCTGTGCAGGGTGGAGGTAGCAACTATAAACTGACATTT	TRAV21*00(305)		TRAJ53*00(300)	TRAC*00(80)	424|433|456|0|9||45.0		26|55|86|13|42||145.0		TGTGCTGTGCAGGGTGGAGGTAGCAACTATAAACTGACATTT	27	CAVQGGGSNYKLTF
1	0.00746269	TGTGCTGTGGCCCCGAGGGGTGGCTACAATAAGCTGATTTTT	TRAV8-3*00(465)		TRAJ4*00(245)		427|437|461|0|10||50.0		28|52|83|18|42||120.0		TGTGCTGTGGCCCCGAGGGGTGGCTACAATAAGCTGATTTTT	41	CAVAPRGGYNKLIF
1	0.00746269	TGTGCTGTGGGGCTCTCGAACACCGGTAACCAGTTCTATTTT	TRAV36DV7*00(417)		TRAJ49*00(235)		427|437|460|0|10||50.0		18|45|76|15|42||135.0		TGTGCTGTGGGGCTCTCGAACACCGGTAACCAGTTCTATTTT	41	CAVGLSNTGNQFYF
1	0.00746269	TGTGCTGTGAACGGACCTAGCAACACAGGCAAACTAATCTTA	TRAV21*00(585)		TRAJ37*00(104)		424|434|456|0|10||50.0		28|51|82|19|42|ST50A|99.0		TGTGCTGTGAACGGACCTAGCAACACAGGCAAACTAATCTTA	32	CAVNGPSNTGKLIL
1	0.00746269	TGTGCCGTGAACGGGGGAGGAAGCCAAGGAAATCTCATCTTT	TRAV12-2*00(205)		TRAJ42*00(155)	TRAC*00(375)	430|442|463|0|12||60.0		28|55|86|15|42||135.0		TGTGCCGTGAACGGGGGAGGAAGCCAAGGAAATCTCATCTTT	22	CAVNGGGSQGNLIF
1	0.00746269	TGTGCCGTGAAAAGAGGGGGAGGAAGCTACATACCTACATTT	TRAV12-2*00(280)		TRAJ6*00(275)	TRAC*00(74)	430|441|463|0|11||55.0		27|51|82|18|42||120.0		TGTGCCGTGAAAAGAGGGGGAGGAAGCTACATACCTACATTT	32	CAVKRGGGSYIPTF
1	0.00746269	TGTGCAGCAAGTCGGTGGGGGGGCAGGAGAGCACTTACTTTT	TRAV13-1*00(454)		TRAJ5*00(240)		424|436|457|0|12||60.0		27|49|80|20|42||110.0		TGTGCAGCAAGTCGGTGGGGGGGCAGGAGAGCACTTACTTTT	41	CAASRWGGRRALTF
1	0.00746269	TGCATCGTCAGACCTAATTCAGAAAACACACCTCTTGTCTTT	TRAV26-1*00(595)		TRAJ29*00(124)		412|424|448|0|12||60.0		22|49|80|15|42|SG29A|119.0		TGCATCGTCAGACCTAATTCAGAAAACACACCTCTTGTCTTT	32	CIVRPNSENTPLVF
1	0.00746269	TGTGCTCCCCCGGGGAGCTGCAGGCAACAAGCTAACTTTT	TRAV9-2*00(535)		TRAJ17*00(149)		424|431|458|0|7||35.0		27|52|83|15|40||125.0		TGTGCTCCCCCGGGGAGCTGCAGGCAACAAGCTAACTTTT	41	CAPPGSC_GNKLTF
1	0.00746269	TGTGCTCCCACGGCCCGGCACTGCCAGTAAACTCACCTTT	TRDV1*00(155)		TRAJ44*00(185)	TRAC*00(375)	430|437|467|0|7||35.0		26|52|83|14|40||130.0		TGTGCTCCCACGGCCCGGCACTGCCAGTAAACTCACCTTT	41	CAPTARH_ASKLTF
1	0.00746269	TGTGTGGCCCAGGGGAGTTATGGAAACAAACTGGTCTTT	TRAV12-1*00(495)		TRAJ47*00(200)		424|431|457|0|7||35.0		25|46|77|18|39||105.0		TGTGTGGCCCAGGGGAGTTATGGAAACAAACTGGTCTTT	41	CVAQGSYGNKLVF
1	0.00746269	TGTGCCCCTTCAGGAGGAAGCCAAGGAAATCTCATCTTT	TRAV12-2*00(524)		TRAJ42*00(180)		430|436|463|0|6||30.0		28|55|86|12|39||135.0		TGTGCCCCTTCAGGAGGAAGCCAAGGAAATCTCATCTTT	37	CAPSGGSQGNLIF
1	0.00746269	TGTGCCGTGGTCCCGTACAATAACAATGACATGCGCTTT	TRAV39*00(460)		TRAJ43*00(270)		418|428|451|0|10||50.0		18|43|74|14|39||125.0		TGTGCCGTGGTCCCGTACAATAACAATGACATGCGCTTT	32	CAVVPYNNNDMRF
1	0.00746269	TGTGCAGCTCTCTGGAATAACAATGCCAGACTCATGTTT	TRAV13-2*00(580)		TRAJ31*00(140)		427|434|460|0|7||35.0		20|46|77|13|39||130.0		TGTGCAGCTCTCTGGAATAACAATGCCAGACTCATGTTT	37	CAALWNNNARLMF
1	0.00746269	TGTGCAGCAACGCCAACTGGGGCAAACAACCTCTTCTTT	TRAV29DV5*00(444)		TRAJ36*00(270)		445|455|478|0|10||50.0		23|48|79|14|39||125.0		TGTGCAGCAACGCCAACTGGGGCAAACAACCTCTTCTTT	41	CAATPTGANNLFF
1	0.00746269	TGTGCAGCAAGTATAGGCAATAACAATGACATGCGCTTT	TRAV13-1*00(439)		TRAJ43*00(265)		424|439|457|0|15||75.0		21|43|74|17|39||110.0		TGTGCAGCAAGTATAGGCAATAACAATGACATGCGCTTT	37	CAASIGNNNDMRF
1	0.00746269	TGTGCAGAGAATATCGCGGGCAGGAGAGCACTTACTTTT	TRAV13-2*00(230)		TRAJ5*00(270)	TRAC*00(120)	427|441|460|0|14||70.0		26|49|80|16|39||115.0		TGTGCAGAGAATATCGCGGGCAGGAGAGCACTTACTTTT	41	CAENIAGRRALTF
1	0.00746269	TGTGCAATGAGCCCTTCAGGATACAGCACCCTCACCTTT	TRAV14DV4*00(530)		TRAJ11*00(205)		433|444|470|0|11||55.0		24|49|80|14|39||125.0		TGTGCAATGAGCCCTTCAGGATACAGCACCCTCACCTTT	41	CAMSPSGYSTLTF
1	0.00746269	TGTGCAATGAGCGCGAGGAACACCGACAAGCTCATCTTT	TRAV12-3*00(320)		TRAJ34*00(250)		430|445|463|0|15||75.0		26|47|78|18|39||105.0		TGTGCAATGAGCGCGAGGAACACCGACAAGCTCATCTTT	41	CAMSARNTDKLIF
1	0.00746269	TGTGCTCTCCAGGAGGAGGAAGCTACATACCTACATTT	TRAV6*00(530)		TRAJ6*00(195)		427|435|460|0|8||40.0		26|51|82|13|38||125.0		TGTGCTCTCCAGGAGGAGGAAGCTACATACCTACATTT	41	CALQEE_SYIPTF
1	0.00746269	TGCATCCTGTCAATAATGCAGGCAACATGCTCACCTTT	TRAV26-2*00(215)		TRAJ39*00(290)	TRAC*00(75)	412|421|447|0|9||45.0		25|52|83|11|38||135.0		TGCATCCTGTCAATAATGCAGGCAACATGCTCACCTTT	27	CILSIM_GNMLTF
1	0.00746269	TGTGCTTATAGGAGCACCGGTAACCAGTTCTATTTT	TRAV38-2DV8*00(640)		TRAJ49*00(115)		433|448|469|0|15||75.0		23|45|76|14|36||110.0		TGTGCTTATAGGAGCACCGGTAACCAGTTCTATTTT	32	CAYRSTGNQFYF
1	0.00746269	TGTGCTGTAATGGATAGCAACTATCAGTTAATCTGG	TRAV1-2*00(220)		TRAJ33*00(215)		412|420|446|0|8||40.0		19|46|77|9|36||135.0		TGTGCTGTAATGGATAGCAACTATCAGTTAATCTGG	37	CAVMDSNYQLIW
1	0.00746269	TGTGCCGTGGACACGGGCAGGAGAGCACTTACTTTT	TRAV12-2*00(534)		TRAJ5*00(215)		430|443|463|0|13|SA439G|49.0		20|49|80|7|36||145.0		TGTGCCGTGGACACGGGCAGGAGAGCACTTACTTTT	22	CAVDTGRRALTF
1	0.00746269	TGTGCACCCCTTCAGGGAGCCCAGAAGCTGGTATTT	TRAV12-3*00(415)		TRAJ54*00(285)		430|436|463|0|6||30.0		23|49|80|10|36||130.0		TGTGCACCCCTTCAGGGAGCCCAGAAGCTGGTATTT	41	CAPLQGAQKLVF
1	0.00746269	TGTGCAGCAATAAGTCCCGGGTATGCACTCAACTTC	TRAV13-1*00(305)		TRAJ41*00(199)		424|434|457|0|10||50.0		31|51|82|16|36||100.0		TGTGCAGCAATAAGTCCCGGGTATGCACTCAACTTC	41	CAAISPGYALNF
1	0.00746269	TGTGCAGAGAGTATAAACGACTACAAGCTCAGCTTT	TRAV5*00(310)		TRAJ20*00(169)		427|442|460|0|15||75.0		25|46|77|15|36||105.0		TGTGCAGAGAGTATAAACGACTACAAGCTCAGCTTT	27	CAESINDYKLSF
1	0.00746269	TGCATCGTCAGAGGCACTGCCAGTAAACTCACCTTT	TRAV26-1*00(180)		TRAJ44*00(200)	TRAC*00(359)	412|425|448|0|13||65.0		28|52|83|12|36||120.0		TGCATCGTCAGAGGCACTGCCAGTAAACTCACCTTT	41	CIVRGTASKLTF
1	0.00746269	TGTGCTGGGCCTTAGAGGCAGGCAAATCAACCTTT	TRAV8-3*00(205),TRAV8-5*00(205)		TRAJ27*00(170)		427|434|461|0|7||35.0;1504|1511|1538|0|7||35.0		30|48|79|17|35||90.0		TGTGCTGGGCCTTAGAGGCAGGCAAATCAACCTTT	41	CAGP*R_GKSTF
1	0.00746269	TGCGCTGTGATCCACCGGTAACCAGTTCTATTTT	TRAV1-1*00(95)		TRAJ49*00(265)		412|422|446|0|10||50.0		23|45|76|12|34||110.0		TGCGCTGTGATCCACCGGTAACCAGTTCTATTTT	37	CAVIHR_NQFYF
1	0.00746269	TGTGCTGTGGAGGGGGGCCAGAAGCTGCTCTTT	TRAV2*00(625)		TRAJ16*00(115)		424|437|458|0|13||65.0		31|49|80|15|33||90.0		TGTGCTGTGGAGGGGGGCCAGAAGCTGCTCTTT	37	CAVEGGQKLLF
1	0.00746269	TGTGCTGTGAGAGGCGACTACAAGCTCAGCTTT	TRAV1-2*00(450)		TRAJ20*00(250)	TRAC*00(45)	412|425|446|0|13||65.0		27|46|77|14|33||95.0		TGTGCTGTGAGAGGCGACTACAAGCTCAGCTTT	41	CAVRGDYKLSF
1	0.00746269	TGTGCTTCCGGAAACACACCTCTTGTCTTT	TRAV2*00(430)		TRAJ29*00(264)	TRAC*00(45)	424|430|458|0|6||30.0		24|49|80|5|30|SA27C|109.0		TGTGCTTCCGGAAACACACCTCTTGTCTTT	27	CASGNTPLVF
1	0.00746269	TGTGCTCTGACTGACGACAAGCTCATCTTT	TRAV19*00(584)		TRAJ34*00(150)		433|447|470|0|14|SG443C|54.0		31|47|78|14|30||80.0		TGTGCTCTGACTGACGACAAGCTCATCTTT	41	CALTDDKLIF
1	0.00746269	TGTGCTGTGGGCACCGACAAGCTCATCTTT	TRAV21*00(500)		TRAJ34*00(240)		424|433|456|0|9||45.0		28|47|78|11|30||95.0		TGTGCTGTGGGCACCGACAAGCTCATCTTT	41	CAVGTDKLIF
1	0.00746269	TGTGCTGTGGATGACAAGATCATCTTT	TRAV2*00(460)		TRAJ30*00(245)	TRAC*00(55)	424|435|458|0|11||55.0		28|46|77|9|27||90.0		TGTGCTGTGGATGACAAGATCATCTTT	41	CAVDDKIIF
1	0.00746269	TGTGATAGGGGGGACATGCGCTTT	TRAV3*00(415)		TRAJ43*00(180)		427|431|463|0|4||20.0		31|43|74|12|24||60.0		TGTGATAGGGGGGACATGCGCTTT	41	CDRGDMRF
13	0.118182	TGCAGTGCTAGCACCGGGAGGGGGACTGAAGCTTTCTTT	TRBV20-1*00(300.7)	TRBD2*00(40)	TRBJ1-1*00(148.5)	TRBC1*00(197.7)	421|432|455|0|11||55.0	24|32|48|14|22||40.0	25|40|68|24|39||75.0		TGCAGTGCTAGCACCGGGAGGGGGACTGAAGCTTTCTTT	41	CSASTGRGTEAFF
5	0.0454545	TGCAGTGCTAGAGGATATCCCAATGGCAATCAGCCCCAGCATTTT	TRBV20-1*00(485)		TRBJ1-5*00(205)		421|434|455|0|13||65.0		22|42|70|25|45||100.0		TGCAGTGCTAGAGGATATCCCAATGGCAATCAGCCCCAGCATTTT	41	CSARGYPNGNQPQHF
4	0.0363636	TGCGCCAGCAGCTTTTATACTAGCGGCTACAATGAGCAGTTCTTC	TRBV5-1*00(304.8)	TRBD2*00(40)	TRBJ2-1*00(158.8)	TRBC2*00(187.5)	427|441|463|0|14||70.0	19|27|48|18|26||40.0	23|42|70|26|45||95.0		TGCGCCAGCAGCTTTTATACTAGCGGCTACAATGAGCAGTTCTTC	41	CASSFYTSGYNEQFF
3	0.0272727	TGTGCCAGCAGTTACTCGATCGCCGGGGAGTGGACCTACGAGCAGTACTTC	TRBV6-2*00(436.7),TRBV6-3*00(436.7)	TRBD1*00(25),TRBD2*00(25)	TRBJ2-7*00(113.3)	TRBC1*00(114.3),TRBC2*00(114.3)	427|446|464|0|19||95.0;427|446|464|0|19||95.0	10|15|36|22|27||25.0;14|19|48|22|27||25.0	22|39|67|34|51||85.0	;	TGTGCCAGCAGTTACTCGATCGCCGGGGAGTGGACCTACGAGCAGTACTTC	41	CASSYSIAGEWTYEQYF
3	0.0272727	TGTGCCAGCAGCCATGAGACTAGGGCTTTCTCTGCCGAGCAGTACTTC	TRBV7-9*00(108.3)	TRBD2*00(30)	TRBJ2-7*00(123)	TRBC2*00(231.3),TRBC1*00(210)	430|442|467|0|12||60.0	18|24|48|17|23||30.0	26|39|67|35|48||65.0	;	TGTGCCAGCAGCCATGAGACTAGGGCTTTCTCTGCCGAGCAGTACTTC	41	CASSHETRAFSAEQYF
3	0.0272727	TGTGCCAGCAGCCACCAGGGGCCCTCGTACACTGAAGCTTTCTTT	TRBV16*00(535)	TRBD2*00(40)	TRBJ1-1*00(145)		430|444|467|0|14||70.0	29|37|48|18|26||40.0	23|40|68|28|45||85.0		TGTGCCAGCAGCCACCAGGGGCCCTCGTACACTGAAGCTTTCTTT	41	CASSHQGPSYTEAFF
3	0.0272727	TGTGCCAGCAGTGGGACAGGGGTCACTGAAGCTTTCTTT	TRBV6-6*00(599.7)	TRBD1*00(50)	TRBJ1-1*00(90)		427|439|464|0|12||60.0	12|22|36|12|22||50.0	24|40|68|23|39||80.0		TGTGCCAGCAGTGGGACAGGGGTCACTGAAGCTTTCTTT	37	CASSGTGVTEAFF
2	0.0181818	TGTGCCAGCAGTTTAACGAGCAATATAAGGGGCACAGATACGCAGTATTTT	TRBV27*00(199)		TRBJ2-3*00(100)	TRBC2*00(375),TRBC1*00(343)	427|446|464|0|19|ST442A|79.0		21|41|69|31|51||100.0	;	TGTGCCAGCAGTTTAACGAGCAATATAAGGGGCACAGATACGCAGTATTTT	37	CASSLTSNIRGTDTQYF
2	0.0181818	TGCGCCAGCAGCCAAGATTTCGCCCTACAGGGAAAGACTGAAGCTTTCTTT	TRBV4-3*00(550),TRBV4-2*00(534)	TRBD1*00(30)	TRBJ1-1*00(110)		427|445|464|0|18||90.0;427|445|464|0|18|ST429C|74.0	15|21|36|26|32||30.0	25|40|68|36|51||75.0		TGCGCCAGCAGCCAAGATTTCGCCCTACAGGGAAAGACTGAAGCTTTCTTT	41	CASSQDFALQGKTEAFF
2	0.0181818	TGTGCCAGCAGTAAAGACAGGGGGCTCAGCAATCAGCCCCAGCATTTT	TRBV28*00(122)	TRBD1*00(50)	TRBJ1-5*00(170)	TRBC1*00(351),TRBC2*00(319)	427|439|464|0|12||60.0	14|24|36|15|25||50.0	21|42|70|27|48||105.0	;	TGTGCCAGCAGTAAAGACAGGGGGCTCAGCAATCAGCCCCAGCATTTT	41	CASSKDRGLSNQPQHF
2	0.0181818	TGTGCCAGCAGCGACGCCAGGAAGGGAGATAGGAGTGAGCAGTTCTTC	TRBV5-4*00(540)	TRBD2*00(25)	TRBJ2-1*00(95)		427|439|463|0|12||60.0	25|30|48|23|28||25.0	29|42|70|35|48||65.0		TGTGCCAGCAGCGACGCCAGGAAGGGAGATAGGAGTGAGCAGTTCTTC	41	CASSDARKGDRSEQFF
2	0.0181818	TGTGCCAGCAGTTTATACGGGAGGGTAACAGATACGCAGTATTTT	TRBV27*00(352.5)	TRBD2*00(40)	TRBJ2-3*00(182.5)		427|443|464|0|16||80.0	24|32|48|17|25||40.0	23|41|69|27|45||90.0		TGTGCCAGCAGTTTATACGGGAGGGTAACAGATACGCAGTATTTT	41	CASSLYGRVTDTQYF
2	0.0181818	TGTGCCAGCAGCTTCGACAAATTGGGAACCGGGGAGCTGTTTTTT	TRBV5-4*00(115),TRBV5-5*00(115),TRBV5-8*00(115),TRBV4-2*00(105)		TRBJ2-2*00(230)	TRBC2*00(140)	427|441|463|0|14||70.0;427|441|463|0|14||70.0;427|441|463|0|14||70.0;427|439|464|0|12||60.0		25|43|71|27|45||90.0		TGTGCCAGCAGCTTCGACAAATTGGGAACCGGGGAGCTGTTTTTT	41	CASSFDKLGTGELFF
2	0.0181818	TGTGCCAGCAGGGAGTCTACGGCAGCTAACTATGGCTACACCTTC	TRBV11-1*00(455),TRBV11-2*00(455),TRBV11-3*00(455)		TRBJ1-2*00(235)		430|441|467|0|11||55.0;430|441|467|0|11||55.0;430|441|467|0|11||55.0		18|40|68|23|45||110.0		TGTGCCAGCAGGGAGTCTACGGCAGCTAACTATGGCTACACCTTC	41	CASRESTAANYGYTF
2	0.0181818	TGCAGTGTCAGCCCGACTAGCGGAATCACAGATACGCAGTATTTT	TRBV20-1*00(455)	TRBD2*00(45)	TRBJ2-3*00(115)		421|428|455|0|7||35.0	18|27|48|14|23||45.0	22|41|69|26|45||95.0		TGCAGTGTCAGCCCGACTAGCGGAATCACAGATACGCAGTATTTT	37	CSVSPTSGITDTQYF
2	0.0181818	TGCAGTGCTAGATCTCTGAGTAGCGGTTACAATGAGCAGTTCTTC	TRBV20-1*00(102.5)	TRBD2*00(30)	TRBJ2-1*00(190)	TRBC2*00(367),TRBC1*00(335)	421|433|455|0|12||60.0	21|27|48|20|26||30.0	24|42|70|27|45||90.0	;	TGCAGTGCTAGATCTCTGAGTAGCGGTTACAATGAGCAGTTCTTC	41	CSARSLSSGYNEQFF
2	0.0181818	TGTGCCAGTAGTATCCGGACGTTACCCCAGCCCCAGCATTTT	TRBV19*00(337.5)		TRBJ1-5*00(160)	TRBC1*00(179.5),TRBC2*00(163.5)	427|441|464|0|14||70.0		27|42|70|27|42||75.0	;	TGTGCCAGTAGTATCCGGACGTTACCCCAGCCCCAGCATTTT	37	CASSIRTLPQPQHF
2	0.0181818	TGTGCCAGCAGCTTGGGGACAGGGCGGCTCGAGCAGTACTTC	TRBV5-4*00(190),TRBV5-8*00(174)	TRBD1*00(40)	TRBJ2-7*00(120)	TRBC2*00(375)	427|443|463|0|16||80.0;427|443|463|0|16||80.0	13|21|36|16|24||40.0	26|39|67|29|42||65.0		TGTGCCAGCAGCTTGGGGACAGGGCGGCTCGAGCAGTACTTC	41	CASSLGTGRLEQYF
2	0.0181818	TGTGCCAGCTCAGGGGACCTCCCCTACGAGCAGTACTTC	TRBV18*00(460)	TRBD2*00(29),TRBD1*00(25)	TRBJ2-7*00(225)		430|442|467|0|12||60.0	29|38|48|13|22|SC32A|29.0;12|17|36|13|18||25.0	22|39|67|22|39||85.0		TGTGCCAGCTCAGGGGACCTCCCCTACGAGCAGTACTTC	41	CASSGDLPYEQYF
2	0.0181818	TGCAGTGGACTAGCGGACTCCTACGAGCAGTACTTC	TRBV20-1*00(145)	TRBD2*00(45)	TRBJ2-7*00(180)	TRBC1*00(359),TRBC2*00(359)	421|428|455|0|7||35.0	18|27|48|7|16||45.0	20|39|67|17|36||95.0	;	TGCAGTGGACTAGCGGACTCCTACGAGCAGTACTTC	37	CSGLADSYEQYF
2	0.0181818	TGTGCCAGCCGGGACAGGGGTAGGGCTTTCTTT	TRBV19*00(182.5)	TRBD1*00(60)	TRBJ1-1*00(112.5)	TRBC1*00(165),TRBC2*00(149)	427|435|464|0|8||40.0	10|22|36|8|20||60.0	31|40|68|24|33||45.0	;	TGTGCCAGCCGGGACAGGGGTAGGGCTTTCTTT	41	CASRDRGRAFF
2	0.0181818	TGCAGCGTTGAAGAGACATACGAGCAGTACTTC	TRBV29-1*00(319)		TRBJ2-7*00(215)	TRBC2*00(42.5)	421|435|455|0|14||70.0		24|39|67|18|33||75.0		TGCAGCGTTGAAGAGACATACGAGCAGTACTTC	41	CSVEETYEQYF
1	0.00909091	TGCGCCAGCAGCTTGGGGGTTTGGGGGCGCCCAGATGGGGCCAACGTCCTGACTTTC	TRBV5-1*00(400)	TRBD1*00(50)	TRBJ2-6*00(220)		427|443|463|0|16||80.0	18|28|36|22|32||50.0	23|45|73|35|57||110.0		TGCGCCAGCAGCTTGGGGGTTTGGGGGCGCCCAGATGGGGCCAACGTCCTGACTTTC	37	CASSLGVWGRPDGANVLTF
1	0.00909091	TGTGCCAGCAGTTACCATGGAACTAGCGGGGGGAGGACAGATACGCAGTATTTT	TRBV6-5*00(455)	TRBD2*00(45)	TRBJ2-3*00(158)		427|442|464|0|15||75.0	19|28|48|21|30||45.0	23|41|69|36|54||90.0		TGTGCCAGCAGTTACCATGGAACTAGCGGGGGGAGGACAGATACGCAGTATTTT	41	CASSYHGTSGGRTDTQYF
1	0.00909091	TGTGCCAGCAGCCTAACCCGATATTATGGGGGCTACTATGGCTACACCTTC	TRBV13*00(100),TRBV12-4*00(95),TRBV6-2*00(95),TRBV6-4*00(95),TRBV6-5*00(95)	TRBD1*00(30)	TRBJ1-2*00(165)	TRBC1*00(359),TRBC2*00(343)	457|469|494|0|12||60.0;430|441|467|0|11||55.0;427|438|464|0|11||55.0;427|438|464|0|11||55.0;427|438|464|0|11||55.0	18|24|36|27|33||30.0	23|40|68|34|51||85.0	;	TGTGCCAGCAGCCTAACCCGATATTATGGGGGCTACTATGGCTACACCTTC	41	CASSLTRYYGGYYGYTF
1	0.00909091	TGCGCCAGCAGGCAAAAACGGGGGCCGAGGCACAGATACGCAGTATTTT	TRBV4-1*00(156),TRBV4-3*00(140)	TRBD1*00(30)	TRBJ2-3*00(240)	TRBC2*00(110)	427|442|464|0|15|SC438G|59.0;427|442|464|0|15|SC438G|59.0	18|24|36|19|25||30.0	21|41|69|29|49||100.0		TGCGCCAGCAGGCAAAAACGGGGGCCGAGGCACAGATACGCAGTATTTT	41	CASRQKRG_RGTDTQYF
1	0.00909091	TGTGCCTGGAGTGTTGAAACTAGCTTCCTCCCAGATACGCAGTATTTT	TRBV30*00(545)	TRBD2*00(30)	TRBJ2-3*00(120)		421|435|455|0|14||70.0	19|25|48|18|24||30.0	24|41|69|31|48||85.0		TGTGCCTGGAGTGTTGAAACTAGCTTCCTCCCAGATACGCAGTATTTT	41	CAWSVETSFLPDTQYF
1	0.00909091	TGTGCCTGGAGTACCCGGACGGATAGCTCCTACAATGAGCAGTTCTTC	TRBV30*00(500)	TRBD1*00(25),TRBD2*00(25)	TRBJ2-1*00(190)		421|433|455|0|12||60.0	9|14|36|13|18||25.0;13|18|48|13|18||25.0	18|42|70|24|48||120.0		TGTGCCTGGAGTACCCGGACGGATAGCTCCTACAATGAGCAGTTCTTC	41	CAWSTRTDSSYNEQFF
1	0.00909091	TGTGCCAGCAGTCCCGCCCGAGGGCCGGGGGTGGCTGGCTACACCTTC	TRBV2*00(140)	TRBD2*00(35)	TRBJ1-2*00(205)		430|442|467|0|12||60.0	27|34|48|19|26||35.0	27|40|68|35|48||65.0		TGTGCCAGCAGTCCCGCCCGAGGGCCGGGGGTGGCTGGCTACACCTTC	27	CASSPARGPGVAGYTF
1	0.00909091	TGCGCCAGCAGCCGTCTGGGGGGGCGGTCCTACAATGAGCAGTTCTTC	TRBV4-1*00(470)	TRBD1*00(35)	TRBJ2-1*00(210)		427|440|464|0|13||65.0	18|25|36|19|26||35.0	21|42|70|27|48||105.0		TGCGCCAGCAGCCGTCTGGGGGGGCGGTCCTACAATGAGCAGTTCTTC	27	CASSRLGGRSYNEQFF
1	0.00909091	TGTGCCAGCAGCTTGGGTTGGGACAGGGGACAATGAGCAGTTCTTC	TRBV5-4*00(170),TRBV5-5*00(170),TRBV5-8*00(170),TRBV5-6*00(154),TRBV5-7*00(154)	TRBD1*00(50)	TRBJ2-1*00(140)	TRBC1*00(343),TRBC2*00(343)	427|443|463|0|16||80.0;427|443|463|0|16||80.0;427|443|463|0|16||80.0;427|443|463|0|16||80.0;427|443|463|0|16||80.0	12|22|36|19|29||50.0	25|42|70|29|46||85.0	;	TGTGCCAGCAGCTTGGGTTGGGACAGGGGACAATGAGCAGTTCTTC	37	CASSLGWD_GDNEQFF
1	0.00909091	TGTGCCAGCAGTTTCTTCGACAGGGCTCCCTACGAGCAGTACTTC	TRBV27*00(210)	TRBD1*00(35)	TRBJ2-7*00(95)	TRBC2*00(330),TRBC1*00(298)	427|441|464|0|14||70.0	14|21|36|18|25||35.0	22|39|67|28|45||85.0	;	TGTGCCAGCAGTTTCTTCGACAGGGCTCCCTACGAGCAGTACTTC	37	CASSFFDRAPYEQYF
1	0.00909091	TGTGCCAGCAGTCTTTCGACAGGTGGTAATGAAAAACTGTTTTTT	TRBV27*00(88),TRBV6-9*00(88),TRBV12-3*00(85),TRBV12-4*00(85),TRBV6-5*00(85)		TRBJ1-4*00(220)	TRBC1*00(375)	427|446|464|0|19|ST439CSA441T|63.0;427|446|464|0|19|ST439CSA440T|63.0;430|442|467|0|12||60.0;430|442|467|0|12||60.0;427|439|464|0|12||60.0		24|43|71|26|45||95.0		TGTGCCAGCAGTCTTTCGACAGGTGGTAATGAAAAACTGTTTTTT	32	CASSLSTGGNEKLFF
1	0.00909091	TGTGCCAGCAGCTTAGAGGCAGGGAAGATCTATGGCTACACCTTC	TRBV11-2*00(165),TRBV11-3*00(165),TRBV7-2*00(160)	TRBD1*00(25)	TRBJ1-2*00(220)		430|447|467|0|17||85.0;430|447|467|0|17||85.0;430|446|467|0|16||80.0	16|21|36|19|24||25.0	24|40|68|29|45||80.0		TGTGCCAGCAGCTTAGAGGCAGGGAAGATCTATGGCTACACCTTC	27	CASSLEAGKIYGYTF
1	0.00909091	TGTGCCAGCAGCCCTCGGGACAGCTCCTACAATGAGCAGTTCTTC	TRBV21-1*00(110)	TRBD1*00(30),TRBD2*00(30)	TRBJ2-1*00(220)		431|443|468|0|12||60.0	11|17|36|15|21||30.0;15|21|48|15|21||30.0	18|42|70|21|45||120.0		TGTGCCAGCAGCCCTCGGGACAGCTCCTACAATGAGCAGTTCTTC	32	CASSPRDSSYNEQFF
1	0.00909091	TGCGCCAGCACGTTAGGGAATGCAACTAATGAAAAACTGTTTTTT	TRBV5-1*00(515)		TRBJ1-4*00(185)		427|437|463|0|10||50.0		18|43|71|20|45||125.0		TGCGCCAGCACGTTAGGGAATGCAACTAATGAAAAACTGTTTTTT	37	CASTLGNATNEKLFF
1	0.00909091	TGCGCCAGCAGCTCAACAACAGGGGGCCGGGCTGAGCAGTTCTTC	TRBV5-1*00(545)	TRBD1*00(45)	TRBJ2-1*00(110)		427|440|463|0|13||65.0	15|24|36|18|27||45.0	29|42|70|32|45||65.0		TGCGCCAGCAGCTCAACAACAGGGGGCCGGGCTGAGCAGTTCTTC	41	CASSSTTGGRAEQFF
1	0.00909091	TGTGCCAGCTCACCACCGAGTTGGACTAGTGGCTACACCTTC	TRBV18*00(590)	TRBD2*00(35)	TRBJ1-2*00(105)		430|448|467|0|18||90.0	17|24|48|22|29||35.0	27|40|68|29|42||65.0		TGTGCCAGCTCACCACCGAGTTGGACTAGTGGCTACACCTTC	37	CASSPPSWTSGYTF
1	0.00909091	TGTGCCAGCAGTCCTGGGAGGGAAAGCGGTGAGCAGTTCTCC	TRBV27*00(540)	TRBD2*00(35)	TRBJ2-1*00(109)		427|439|464|0|12||60.0	25|32|48|15|22||35.0	29|42|70|29|42|ST40C|49.0		TGTGCCAGCAGTCCTGGGAGGGAAAGCGGTGAGCAGTTCTCC	41	CASSPGRESGEQFS
1	0.00909091	TGTGCCAGCAGTGGGGCGGGACGCCAAGAGACCCAGTACTTC	TRBV2*00(510)	TRBD1*00(30),TRBD2*00(30)	TRBJ2-5*00(190)		430|443|467|0|13||65.0	11|17|36|16|22||30.0;15|21|48|16|22||30.0	21|40|68|23|42||95.0		TGTGCCAGCAGTGGGGCGGGACGCCAAGAGACCCAGTACTTC	32	CASSGAGRQETQYF
1	0.00909091	TGTGCCAGCAGTGAACGGGGGCCGAACACTGAAGCTTTCTTT	TRBV25-1*00(465)	TRBD1*00(30)	TRBJ1-1*00(235)		427|442|464|0|15||75.0	18|24|36|16|22||30.0	21|40|68|23|42||95.0		TGTGCCAGCAGTGAACGGGGGCCGAACACTGAAGCTTTCTTT	41	CASSERGPNTEAFF
1	0.00909091	TGTGCCAGCAGCTCCCGGGGGGGCCGGGATACGCAGTATTTT	TRBV7-1*00(85),TRBV11-1*00(80),TRBV11-2*00(80),TRBV11-3*00(80),TRBV7-9*00(80)	TRBD2*00(34),TRBD1*00(30)	TRBJ2-3*00(215)	TRBC1*00(375),TRBC2*00(375)	430|444|467|0|14||70.0;430|443|467|0|13||65.0;430|443|467|0|13||65.0;430|443|467|0|13||65.0;430|443|467|0|13||65.0	24|34|48|15|25|SA28G|34.0;18|24|36|18|24||30.0	26|41|69|27|42||75.0	;	TGTGCCAGCAGCTCCCGGGGGGGCCGGGATACGCAGTATTTT	32	CASSSRGGRDTQYF
1	0.00909091	TGTGCCAGCAGCCCTACGGACCTTCAGACTGAAGCTTTCTTT	TRBV7-2*00(225),TRBV7-8*00(209)		TRBJ1-1*00(205)	TRBC1*00(245)	430|442|467|0|12||60.0;430|442|467|0|12||60.0		25|40|68|27|42||75.0		TGTGCCAGCAGCCCTACGGACCTTCAGACTGAAGCTTTCTTT	37	CASSPTDLQTEAFF
1	0.00909091	TGTGCCAGCAGCCCTAGTAACACCGCTTACGAGCAGTACTTC	TRBV7-9*00(365)	TRBD2*00(25)	TRBJ2-7*00(80)		430|442|467|0|12||60.0	5|10|48|22|27||25.0	24|39|67|27|42||75.0		TGTGCCAGCAGCCCTAGTAACACCGCTTACGAGCAGTACTTC	32	CASSPSNTAYEQYF
1	0.00909091	TGTGCCAGCAGCCAGGCTGGGAGCTCCTACGAGCAGTACTTC	TRBV9*00(390)		TRBJ2-7*00(225)		427|439|463|0|12||60.0		16|39|67|19|42||115.0		TGTGCCAGCAGCCAGGCTGGGAGCTCCTACGAGCAGTACTTC	41	CASSQAGSSYEQYF
1	0.00909091	TGTGCCAGCAGCCAATTGGGGAGTGGCACTGAAGCTTTCTTT	TRBV4-2*00(125),TRBV5-4*00(110),TRBV5-5*00(110),TRBV5-8*00(110),TRBV4-1*00(109)	TRBD2*00(25)	TRBJ1-1*00(195)	TRBC1*00(359),TRBC2*00(327)	427|442|464|0|15||75.0;427|439|463|0|12||60.0;427|439|463|0|12||60.0;427|439|463|0|12||60.0;427|442|464|0|15|SC429T|59.0	25|30|48|18|23||25.0	24|40|68|26|42||80.0	;	TGTGCCAGCAGCCAATTGGGGAGTGGCACTGAAGCTTTCTTT	37	CASSQLGSGTEAFF
1	0.00909091	TGTGCCAGCAGGACACAGGGATCTGGAAACACCATATATTTT	TRBV6-5*00(485),TRBV6-2*00(453),TRBV6-3*00(453),TRBV6-8*00(453),TRBV6-9*00(437)	TRBD1*00(30)	TRBJ1-3*00(215)		427|438|464|0|11||55.0;427|438|464|0|11||55.0;427|438|464|0|11||55.0;424|435|461|0|11||55.0;427|438|464|0|11||55.0	15|21|36|14|20||30.0	21|42|70|21|42||105.0		TGTGCCAGCAGGACACAGGGATCTGGAAACACCATATATTTT	41	CASRTQGSGNTIYF
1	0.00909091	TGCGCCAGCAGCTTTGGGCGGGGAGACAATGAGCAGTTCTTC	TRBV5-1*00(210)	TRBD1*00(25),TRBD2*00(25)	TRBJ2-1*00(225)	TRBC2*00(135)	427|441|463|0|14||70.0	20|25|36|15|20||25.0;23|28|48|17|22||25.0	25|42|70|25|42||85.0		TGCGCCAGCAGCTTTGGGCGGGGAGACAATGAGCAGTTCTTC	22	CASSFGRGDNEQFF
1	0.00909091	TGCAGTGCTAGATCGATAATAGTAGGTGAAAAACTGTTTTTT	TRBV20-1*00(495)		TRBJ1-4*00(175)		421|433|455|0|12||60.0		27|43|71|26|42||80.0		TGCAGTGCTAGATCGATAATAGTAGGTGAAAAACTGTTTTTT	41	CSARSIIVGEKLFF
1	0.00909091	TGCGCCAGCAGTCTCTTGGGTTATTGAGCCCCAGCTTTTT	TRBV23-1*00(510)		TRBJ1-5*00(159)		430|443|467|0|13||65.0		28|42|70|26|40|SA37T|54.0		TGCGCCAGCAGTCTCTTGGGTTATTGAGCCCCAGCTTTTT	41	CASSLLG_IEPQLF
1	0.00909091	TGTGCCAGTTTAGGGGGGGACACCGGGGAGCCGTTTTTT	TRBV19*00(595)	TRBD1*00(30)	TRBJ2-2*00(73)		427|436|464|0|9||45.0	17|23|36|11|17||30.0	23|43|71|19|39|ST35C|84.0		TGTGCCAGTTTAGGGGGGGACACCGGGGAGCCGTTTTTT	27	CASLGGDTGEPFF
1	0.00909091	TGTGCCAGTATGGCAGGCCTTAGGAGTGGCTACACCTTC	TRBV19*00(225)		TRBJ1-2*00(70)	TRBC1*00(359),TRBC2*00(327)	427|437|464|0|10||50.0		27|40|68|26|39||65.0	;	TGTGCCAGTATGGCAGGCCTTAGGAGTGGCTACACCTTC	37	CASMAGLRSGYTF
1	0.00909091	TGTGCCAGCAGTTTGGGGGTTCAAGATACGCAGTATTTT	TRBV6-6*00(260),TRBV6-1*00(239)	TRBD1*00(25)	TRBJ2-3*00(220)	TRBC2*00(105)	427|440|464|0|13||65.0;427|439|464|0|12||60.0	18|23|36|14|19||25.0	25|41|69|23|39||80.0		TGTGCCAGCAGTTTGGGGGTTCAAGATACGCAGTATTTT	32	CASSLGVQDTQYF
1	0.00909091	TGTGCCAGCAGTCCCCAACTGGGATATGGCTACACCTTC	TRBV28*00(525)		TRBJ1-2*00(105)		427|439|464|0|12||60.0		25|40|68|24|39||75.0		TGTGCCAGCAGTCCCCAACTGGGATATGGCTACACCTTC	41	CASSPQLGYGYTF
1	0.00909091	TGTGCCAGCAGCTTAGTGGAAAACACTGAAGCTTTCTTT	TRBV11-2*00(469)		TRBJ1-1*00(230)		430|446|467|0|16||80.0		22|40|68|21|39||90.0		TGTGCCAGCAGCTTAGTGGAAAACACTGAAGCTTTCTTT	32	CASSLVENTEAFF
1	0.00909091	TGTGCCAGCAGCCCGCGAACAGTAGACACCATATATTTT	TRBV7-2*00(435)		TRBJ1-3*00(210)		430|442|467|0|12||60.0		28|42|70|25|39||70.0		TGTGCCAGCAGCCCGCGAACAGTAGACACCATATATTTT	37	CASSPRTVDTIYF
1	0.00909091	TGTGCCAGCAGGGGGAACATAGCCGGGGAGCTGTTTTTT	TRBV2*00(510)		TRBJ2-2*00(185)		430|441|467|0|11||55.0		26|43|71|22|39||85.0		TGTGCCAGCAGGGGGAACATAGCCGGGGAGCTGTTTTTT	41	CASRGNIAGELFF
1	0.00909091	TGCGCCAGCAGCTCCGCTTGGGCAGAGACCCAGTACTTC	TRBV5-1*00(140)	TRBD2*00(25)	TRBJ2-5*00(185)	TRBC2*00(375),TRBC1*00(343)	427|440|463|0|13||65.0	5|10|48|13|18||25.0	24|40|68|23|39||80.0	;	TGCGCCAGCAGCTCCGCTTGGGCAGAGACCCAGTACTTC	37	CASSSAWAETQYF
1	0.00909091	TGCAGTGCTAGTCAAGGTCGGGGCACTGAAGCTTTCTTT	TRBV20-1*00(105)		TRBJ1-1*00(210)	TRBC1*00(359),TRBC2*00(359)	421|432|455|0|11||55.0		24|40|68|23|39||80.0	;	TGCAGTGCTAGTCAAGGTCGGGGCACTGAAGCTTTCTTT	41	CSASQGRGTEAFF
1	0.00909091	TGTGCCAGCCTCAGGGGCTCGGGGTGAAGCTTTCTTT	TRBV19*00(110)	TRBD1*00(30)	TRBJ1-1*00(185)	TRBC1*00(359),TRBC2*00(327)	427|435|464|0|8||40.0	16|22|36|11|17||30.0	27|40|68|24|37||65.0	;	TGTGCCAGCCTCAGGGGCTCGGGGTGAAGCTTTCTTT	37	CASLRG_RGEAFF
1	0.00909091	TGTGCCAGCAGTTACGCGGGGAGGACGCAGTATTTT	TRBV6-2*00(130),TRBV6-3*00(130),TRBV6-5*00(130),TRBV6-6*00(130),TRBV12-4*00(120)	TRBD2*00(30)	TRBJ2-3*00(200)	TRBC2*00(375),TRBC1*00(343)	427|442|464|0|15||75.0;427|442|464|0|15||75.0;427|442|464|0|15||75.0;427|442|464|0|15||75.0;430|443|467|0|13||65.0	25|31|48|18|24||30.0	29|41|69|24|36||60.0	;	TGTGCCAGCAGTTACGCGGGGAGGACGCAGTATTTT	32	CASSYAGRTQYF
1	0.00909091	TGCAGTGCTCGCCAGCTCAAAGAGACCCAGTACTTC	TRBV20-1*00(465)		TRBJ2-5*00(225)		421|430|455|0|9||45.0		23|40|68|19|36||85.0		TGCAGTGCTCGCCAGCTCAAAGAGACCCAGTACTTC	41	CSARQLKETQYF
1	0.00909091	TGCAGTGCAACCCCATCTGGAAACACCATATATTTT	TRBV20-1*00(590)		TRBJ1-3*00(125)		421|429|455|0|8||40.0		21|42|70|15|36||105.0		TGCAGTGCAACCCCATCTGGAAACACCATATATTTT	37	CSATPSGNTIYF
1	0.00909091	TGTGCCTGGGCACCCGGATCTCAGGTTTTCTTT	TRBV30*00(545)	TRBD1*00(25),TRBD2*00(25)	TRBJ1-1*00(104)		421|430|455|0|9||45.0	9|14|36|12|17||25.0;13|18|48|12|17||25.0	33|40|68|26|33||35.0		TGTGCCTGGGCACCCGGATCTCAGGTTTTCTTT	41	CAWAPGSQVFF
1	0.00909091	TGTGCCAGCAGTTTAGGTTACGAGCAGTACTTC	TRBV28*00(165)		TRBJ2-7*00(215)	TRBC2*00(220)	427|442|464|0|15||75.0		24|39|67|18|33||75.0		TGTGCCAGCAGTTTAGGTTACGAGCAGTACTTC	41	CASSLGYEQYF
1	0.00909091	TGTGCCAGCAGCTTGGGGCGGGGCTACACCTTC	TRBV5-6*00(185),TRBV5-7*00(185),TRBV5-5*00(169)		TRBJ1-2*00(200)	TRBC1*00(250),TRBC2*00(218)	427|443|463|0|16||80.0;427|443|463|0|16||80.0;427|443|463|0|16||80.0		28|40|68|21|33||60.0	;	TGTGCCAGCAGCTTGGGGCGGGGCTACACCTTC	41	CASSLGRGYTF
1	0.00909091	TGTGCCAGCAGCTTACCCCTGGGTGCTTTCTTT	TRBV7-9*00(575)	TRBD1*00(30)	TRBJ1-1*00(130)		430|445|467|0|15||75.0	2|8|36|15|21||30.0	31|40|68|24|33||45.0		TGTGCCAGCAGCTTACCCCTGGGTGCTTTCTTT	41	CASSLPLGAFF
1	0.00909091	TGTGCCAGCAGCTCCCCAAGTGAAGCTTTCTTT	TRBV7-9*00(545)		TRBJ1-1*00(170)		430|443|467|0|13||65.0		27|40|68|20|33||65.0		TGTGCCAGCAGCTCCCCAAGTGAAGCTTTCTTT	41	CASSSPSEAFF

## Sheet: Supplemental table S3
Patient		Protein
patient 2	patient 1	TBXT-201	TBXT-202	TBXT-203	Peptide	MHC	Binding Rank %
FALSE	TRUE	TRUE	TRUE	FALSE	ATDIVDSQY	HLA-A01:01	0.0024
TRUE	TRUE	TRUE	TRUE	TRUE	VYIHPDSPNF	HLA-A23:01	0.0088
FALSE	TRUE	TRUE	TRUE	FALSE	AATDIVDSQY	HLA-A01:01	0.0136
TRUE	FALSE	TRUE	TRUE	TRUE	EEITALKIKY	HLA-B44:03	0.0157
TRUE	TRUE	TRUE	TRUE	TRUE	HWMKAPVSF	HLA-A23:01	0.023
FALSE	TRUE	TRUE	TRUE	FALSE	AAATDIVDSQY	HLA-A01:01	0.0246
FALSE	TRUE	TRUE	TRUE	TRUE	VRVGGPQRM	HLA-C07:01	0.0287
TRUE	FALSE	TRUE	TRUE	TRUE	EESELWLRF	HLA-B44:03	0.0319
FALSE	TRUE	TRUE	TRUE	TRUE	RRMFPVLKV	HLA-C07:01	0.037
FALSE	TRUE	TRUE	TRUE	TRUE	AADNHRWKY	HLA-A01:01	0.0426
TRUE	TRUE	TRUE	TRUE	TRUE	KYNPFAKAF	HLA-A23:01	0.0461
TRUE	FALSE	TRUE	FALSE	TRUE	WLLPGTSTL	HLA-C03:04	0.0476
TRUE	FALSE	TRUE	TRUE	TRUE	YQNEEITAL	HLA-C03:04	0.049
FALSE	TRUE	TRUE	TRUE	TRUE	GTESAGKSLQY	HLA-A01:01	0.0643
FALSE	TRUE	TRUE	TRUE	TRUE	KELTNEMIV	HLA-B49:01	0.0847
TRUE	FALSE	TRUE	TRUE	TRUE	LGMPAHPSM	HLA-C03:04	0.0921
FALSE	TRUE	TRUE	TRUE	TRUE	YRVDHLLSA	HLA-C07:01	0.1059
TRUE	TRUE	TRUE	FALSE	FALSE	GYSQWGWLL	HLA-A23:01	0.1083
FALSE	TRUE	TRUE	TRUE	TRUE	ELWLRFKEL	HLA-B08:01	0.1086
TRUE	FALSE	TRUE	TRUE	TRUE	KYEPRIHIV	HLA-C04:01	0.1121
FALSE	TRUE	TRUE	TRUE	TRUE	ESAGKSLQY	HLA-A01:01	0.1165
FALSE	TRUE	TRUE	TRUE	TRUE	NPFAKAFL	HLA-B08:01	0.1176
FALSE	TRUE	TRUE	TRUE	FALSE	TDIVDSQY	HLA-A01:01	0.1204
TRUE	FALSE	TRUE	TRUE	TRUE	TESAGKSLQY	HLA-B44:03	0.1213
FALSE	TRUE	TRUE	TRUE	FALSE	ATDIVDSQYD	HLA-A01:01	0.128
TRUE	FALSE	TRUE	TRUE	TRUE	IVRVGGPQR	HLA-A31:01	0.1317
FALSE	TRUE	TRUE	TRUE	TRUE	EPRIHIVRV	HLA-B08:01	0.1372
FALSE	TRUE	TRUE	TRUE	TRUE	ALKIKYNPF	HLA-B08:01	0.1397
TRUE	FALSE	TRUE	TRUE	TRUE	YIHPDSPNF	HLA-C03:04	0.1412
FALSE	TRUE	TRUE	TRUE	TRUE	FVAADNHRWKY	HLA-A01:01	0.1464
FALSE	TRUE	TRUE	TRUE	TRUE	VAADNHRWKY	HLA-A01:01	0.1533
TRUE	TRUE	TRUE	TRUE	TRUE	AHWMKAPVSF	HLA-A23:01	0.1666
TRUE	FALSE	TRUE	TRUE	TRUE	YQNEEITAL	HLA-C04:01	0.1705
TRUE	FALSE	TRUE	TRUE	FALSE	QYDAAAQGRL	HLA-C04:01	0.1781
FALSE	TRUE	TRUE	TRUE	TRUE	PSSSGSPLY	HLA-A01:01	0.1809
TRUE	TRUE	TRUE	TRUE	TRUE	IKYNPFAKAF	HLA-A23:01	0.1831
TRUE	FALSE	TRUE	TRUE	TRUE	TERELRVGL	HLA-B40:01	0.1846
TRUE	FALSE	TRUE	TRUE	TRUE	KYNPFAKAF	HLA-C04:01	0.1872
FALSE	TRUE	TRUE	TRUE	TRUE	YQNEEITAL	HLA-C07:01	0.1951
FALSE	TRUE	TRUE	TRUE	TRUE	KYNPFAKAF	HLA-C07:01	0.2098
FALSE	TRUE	TRUE	TRUE	TRUE	HKYEPRIHI	HLA-C07:01	0.2134
FALSE	TRUE	TRUE	TRUE	TRUE	NEEITALKI	HLA-B49:01	0.2146
TRUE	FALSE	TRUE	TRUE	TRUE	HWMKAPVSF	HLA-C04:01	0.2171
FALSE	TRUE	TRUE	TRUE	TRUE	YRVDHLLSAV	HLA-C07:01	0.2315
FALSE	TRUE	TRUE	TRUE	TRUE	VLKVNVSGL	HLA-B08:01	0.2356
TRUE	FALSE	TRUE	TRUE	TRUE	GLDPNAMYSF	HLA-C04:01	0.2361
TRUE	FALSE	TRUE	TRUE	TRUE	KIKYNPFAK	HLA-A31:01	0.2377
FALSE	TRUE	TRUE	TRUE	TRUE	QRMITSHCF	HLA-C07:01	0.2385
FALSE	TRUE	TRUE	TRUE	TRUE	SLQYRVDHL	HLA-B08:01	0.2496
TRUE	FALSE	TRUE	TRUE	TRUE	YSDNSPACL	HLA-C04:01	0.2552
FALSE	TRUE	TRUE	TRUE	TRUE	TESAGKSLQY	HLA-A01:01	0.2683
TRUE	FALSE	FALSE	TRUE	FALSE	SYSDNSPACL	HLA-C04:01	0.2695
FALSE	TRUE	TRUE	TRUE	TRUE	NGRRMFPVL	HLA-B08:01	0.2738
FALSE	TRUE	TRUE	TRUE	TRUE	APSSSGSPLY	HLA-A01:01	0.2792
TRUE	TRUE	TRUE	TRUE	TRUE	KYEPRIHIV	HLA-A23:01	0.2842
TRUE	FALSE	TRUE	FALSE	TRUE	WLLPGTSTL	HLA-C04:01	0.2854
FALSE	TRUE	TRUE	TRUE	TRUE	SQYPSLWSV	HLA-B49:01	0.2857
TRUE	FALSE	TRUE	TRUE	TRUE	KELTNEMIV	HLA-B40:01	0.294
FALSE	TRUE	TRUE	TRUE	TRUE	GLDPNAMY	HLA-A01:01	0.2944
FALSE	TRUE	TRUE	TRUE	TRUE	VSGLDPNAMY	HLA-A01:01	0.2969
TRUE	FALSE	TRUE	FALSE	FALSE	SQQPGYSQW	HLA-B44:03	0.2988
FALSE	TRUE	TRUE	FALSE	TRUE	RSSPYPSPY	HLA-A01:01	0.3
TRUE	FALSE	TRUE	FALSE	TRUE	TYSDNSPACL	HLA-C04:01	0.3003
TRUE	FALSE	TRUE	TRUE	TRUE	SAGKSLQYR	HLA-A31:01	0.3121
TRUE	FALSE	FALSE	FALSE	TRUE	YSQSGGWLL	HLA-C03:04	0.3156
TRUE	FALSE	TRUE	TRUE	TRUE	KYEPRIHIVR	HLA-A31:01	0.3194
TRUE	FALSE	TRUE	TRUE	TRUE	RFKELTNEM	HLA-C04:01	0.3403
TRUE	FALSE	TRUE	TRUE	TRUE	QAAAVSNGL	HLA-C03:04	0.3438
FALSE	TRUE	TRUE	TRUE	TRUE	FFRGSPAHY	HLA-C07:01	0.3523
FALSE	TRUE	TRUE	TRUE	TRUE	YSDNSPACL	HLA-A01:01	0.3588
TRUE	TRUE	FALSE	FALSE	TRUE	GYSQSGGWLL	HLA-A23:01	0.3618
TRUE	FALSE	FALSE	FALSE	TRUE	YSQSGGWLL	HLA-C04:01	0.3663
FALSE	TRUE	TRUE	TRUE	TRUE	ETQFIAVTAY	HLA-A01:01	0.3665
TRUE	FALSE	TRUE	FALSE	FALSE	GYSQWGWLL	HLA-C04:01	0.3732
TRUE	FALSE	TRUE	FALSE	TRUE	RYPTLRSHR	HLA-A31:01	0.3736
FALSE	TRUE	TRUE	TRUE	TRUE	SPAHYTPL	HLA-B08:01	0.377
FALSE	TRUE	TRUE	TRUE	TRUE	TERELRVGL	HLA-B49:01	0.3878
FALSE	TRUE	TRUE	TRUE	TRUE	SAPSSSGSPLY	HLA-A01:01	0.3945
FALSE	TRUE	TRUE	TRUE	FALSE	AATDIVDSQYD	HLA-A01:01	0.3985
FALSE	TRUE	TRUE	TRUE	TRUE	RFKELTNEM	HLA-C07:01	0.3995
FALSE	TRUE	TRUE	TRUE	TRUE	SQYPSLWSV	HLA-C07:01	0.4009
TRUE	FALSE	TRUE	TRUE	TRUE	YQNEEITAL	HLA-B40:01	0.4162
TRUE	FALSE	TRUE	TRUE	TRUE	KAFLDAKER	HLA-A31:01	0.4169
FALSE	TRUE	TRUE	TRUE	TRUE	MPAHPSML	HLA-B08:01	0.4246
FALSE	TRUE	TRUE	TRUE	TRUE	ERSDHKEMM	HLA-C07:01	0.4298
TRUE	TRUE	TRUE	TRUE	TRUE	CVYIHPDSPNF	HLA-A23:01	0.4377
TRUE	FALSE	TRUE	TRUE	TRUE	YIHPDSPNF	HLA-C04:01	0.4403
FALSE	TRUE	TRUE	FALSE	TRUE	WLLPGTSTL	HLA-C07:01	0.4655
FALSE	TRUE	TRUE	TRUE	TRUE	YEPRIHIV	HLA-B49:01	0.4776
FALSE	TRUE	TRUE	TRUE	TRUE	HWMKAPVSF	HLA-C07:01	0.4783
FALSE	TRUE	TRUE	TRUE	TRUE	YIHPDSPNF	HLA-C07:01	0.4846
TRUE	TRUE	TRUE	FALSE	FALSE	SQQPGYSQW	HLA-A23:01	0.4895
TRUE	TRUE	TRUE	TRUE	TRUE	YIHPDSPNF	HLA-A23:01	0.4913
FALSE	TRUE	TRUE	TRUE	TRUE	EEITALKI	HLA-B49:01	0.4954
TRUE	FALSE	TRUE	TRUE	TRUE	NEEITALKI	HLA-B44:03	0.5047
FALSE	TRUE	TRUE	TRUE	TRUE	LRFKELTNEM	HLA-C07:01	0.5098
TRUE	FALSE	TRUE	TRUE	TRUE	QSHDNWSSL	HLA-C03:04	0.5124
FALSE	TRUE	TRUE	TRUE	TRUE	YSDNSPACLSM	HLA-A01:01	0.5132
TRUE	FALSE	TRUE	TRUE	TRUE	TERELRVGL	HLA-B44:03	0.5354
TRUE	TRUE	TRUE	TRUE	TRUE	KYNPFAKAFL	HLA-A23:01	0.539
FALSE	TRUE	FALSE	TRUE	FALSE	DSQQPGYSQSY	HLA-A01:01	0.5399
FALSE	TRUE	TRUE	TRUE	TRUE	KELTNEMI	HLA-B49:01	0.5427
FALSE	TRUE	TRUE	TRUE	FALSE	ATDIVDSQYDA	HLA-A01:01	0.5464
TRUE	FALSE	TRUE	TRUE	TRUE	YSDNSPACL	HLA-C03:04	0.5503
FALSE	TRUE	TRUE	TRUE	TRUE	YQNEEITAL	HLA-B08:01	0.5558
FALSE	TRUE	TRUE	TRUE	TRUE	IVRVGGPQRM	HLA-C07:01	0.5628
FALSE	TRUE	TRUE	TRUE	TRUE	ASPPTSSSQY	HLA-A01:01	0.58
TRUE	FALSE	TRUE	TRUE	FALSE	AQGRLIASW	HLA-B44:03	0.5906
TRUE	TRUE	TRUE	TRUE	TRUE	VYIHPDSPNFG	HLA-A23:01	0.5971
FALSE	TRUE	TRUE	FALSE	TRUE	WLLPGTSTL	HLA-B08:01	0.6068
FALSE	TRUE	TRUE	FALSE	TRUE	HRSSPYPSPY	HLA-A01:01	0.6109
TRUE	FALSE	TRUE	TRUE	TRUE	NGLGAQFFR	HLA-A31:01	0.625
FALSE	TRUE	TRUE	TRUE	FALSE	YEGAAAATDI	HLA-B49:01	0.6268
FALSE	TRUE	TRUE	TRUE	TRUE	RRMFPVLKV	HLA-B49:01	0.6411
FALSE	TRUE	TRUE	FALSE	TRUE	HPQFGGAL	HLA-B08:01	0.6425
TRUE	FALSE	TRUE	TRUE	TRUE	NEEITALKI	HLA-B40:01	0.6469
FALSE	TRUE	TRUE	TRUE	TRUE	YQNEEITAL	HLA-B49:01	0.6565
TRUE	FALSE	TRUE	TRUE	TRUE	VSNGLGAQF	HLA-C03:04	0.6632
TRUE	TRUE	TRUE	TRUE	TRUE	GAHWMKAPVSF	HLA-A23:01	0.6637
TRUE	FALSE	TRUE	TRUE	FALSE	SQYDAAAQGR	HLA-A31:01	0.6669
FALSE	TRUE	TRUE	TRUE	TRUE	YEPRIHIVRV	HLA-B49:01	0.6691
TRUE	TRUE	TRUE	TRUE	TRUE	AMYSFLLDF	HLA-A23:01	0.6705
FALSE	TRUE	TRUE	FALSE	TRUE	HRSSPYPSPY	HLA-C07:01	0.6749
FALSE	TRUE	TRUE	TRUE	TRUE	FPVLKVNV	HLA-B08:01	0.6761
FALSE	TRUE	TRUE	TRUE	TRUE	EESELWLRF	HLA-B49:01	0.6806
TRUE	FALSE	TRUE	TRUE	TRUE	FFRGSPAHY	HLA-C04:01	0.6807
FALSE	TRUE	TRUE	TRUE	TRUE	AADNHRWKY	HLA-C07:01	0.6982
TRUE	FALSE	TRUE	TRUE	TRUE	TQFIAVTAY	HLA-B44:03	0.7058
TRUE	TRUE	TRUE	TRUE	TRUE	AYQNEEITAL	HLA-A23:01	0.7077
TRUE	FALSE	TRUE	FALSE	TRUE	SPYPSPYAHR	HLA-A31:01	0.7102
FALSE	TRUE	TRUE	FALSE	FALSE	GYSQWGWLL	HLA-C07:01	0.7107
TRUE	FALSE	TRUE	TRUE	TRUE	SELWLRFKEL	HLA-B40:01	0.7196
TRUE	FALSE	TRUE	TRUE	TRUE	AADNHRWKY	HLA-C04:01	0.7301
FALSE	TRUE	TRUE	TRUE	TRUE	HKYEPRIHI	HLA-B49:01	0.7303
FALSE	TRUE	FALSE	FALSE	TRUE	YSQSGGWLL	HLA-A01:01	0.7311
TRUE	FALSE	TRUE	TRUE	TRUE	KLNGGGQIM	HLA-C03:04	0.7324
FALSE	TRUE	TRUE	TRUE	TRUE	FPETQFIAV	HLA-B08:01	0.7424
TRUE	FALSE	TRUE	TRUE	TRUE	MIVTKNGRR	HLA-A31:01	0.7518
FALSE	TRUE	TRUE	FALSE	TRUE	HSCDRYPTL	HLA-B08:01	0.7531
FALSE	TRUE	FALSE	FALSE	TRUE	YSQSGGWLL	HLA-C07:01	0.7578
FALSE	TRUE	TRUE	TRUE	TRUE	WMKAPVSF	HLA-B08:01	0.762
FALSE	TRUE	TRUE	FALSE	TRUE	HRNNSPTY	HLA-C07:01	0.7661
TRUE	FALSE	TRUE	TRUE	FALSE	YEGAAAATDI	HLA-B40:01	0.7675
TRUE	FALSE	TRUE	FALSE	TRUE	HSCDRYPTLR	HLA-A31:01	0.7711
TRUE	FALSE	TRUE	TRUE	TRUE	NEEITALKIKY	HLA-B44:03	0.7723
TRUE	FALSE	TRUE	TRUE	TRUE	KERSDHKEM	HLA-B44:03	0.7823
TRUE	TRUE	TRUE	TRUE	TRUE	RWKYVNGEW	HLA-A23:01	0.7825
FALSE	TRUE	TRUE	TRUE	TRUE	GLDPNAMYSF	HLA-A01:01	0.7867
TRUE	TRUE	TRUE	TRUE	TRUE	HYTPLTHPV	HLA-A23:01	0.7995
TRUE	TRUE	TRUE	TRUE	TRUE	HWMKAPVSFS	HLA-A23:01	0.8039
FALSE	TRUE	TRUE	TRUE	TRUE	TPLTHPVSA	HLA-B08:01	0.8068
FALSE	TRUE	TRUE	TRUE	TRUE	KYEPRIHIV	HLA-C07:01	0.808
FALSE	TRUE	TRUE	TRUE	TRUE	NVSGLDPNAMY	HLA-A01:01	0.8114
FALSE	TRUE	TRUE	TRUE	TRUE	SSSGSPLY	HLA-A01:01	0.8161
TRUE	FALSE	TRUE	TRUE	TRUE	EESELWLRF	HLA-B40:01	0.8249
TRUE	FALSE	TRUE	TRUE	TRUE	SQYPSLWSV	HLA-C04:01	0.8249
FALSE	TRUE	TRUE	TRUE	TRUE	DPNAMYSFL	HLA-B08:01	0.839
TRUE	FALSE	TRUE	TRUE	TRUE	SQYPSLWSV	HLA-C03:04	0.8408
TRUE	FALSE	TRUE	TRUE	TRUE	SEKGDPTEREL	HLA-B40:01	0.8467
TRUE	FALSE	TRUE	TRUE	TRUE	TSSSQYPSL	HLA-C03:04	0.8505
FALSE	TRUE	TRUE	TRUE	TRUE	LGMPAHPSM	HLA-B08:01	0.8525
TRUE	FALSE	TRUE	TRUE	TRUE	RVDHLLSAV	HLA-C04:01	0.8526
TRUE	FALSE	TRUE	TRUE	TRUE	GMPAHPSML	HLA-C04:01	0.8595
TRUE	TRUE	TRUE	FALSE	TRUE	GWLLPGTSTL	HLA-A23:01	0.8796
TRUE	FALSE	TRUE	TRUE	TRUE	LTNEMIVTK	HLA-A31:01	0.8884
TRUE	TRUE	TRUE	TRUE	TRUE	WMKAPVSF	HLA-A23:01	0.897
FALSE	TRUE	TRUE	FALSE	TRUE	AHRNNSPTY	HLA-C07:01	0.8996
FALSE	TRUE	TRUE	TRUE	TRUE	PGDSQQPGY	HLA-A01:01	0.9006
FALSE	TRUE	TRUE	TRUE	TRUE	EPGDSQQPGY	HLA-A01:01	0.901
TRUE	FALSE	TRUE	TRUE	TRUE	LEESELWLRF	HLA-B44:03	0.9066
TRUE	FALSE	TRUE	FALSE	TRUE	HPQFGGALSL	HLA-B40:01	0.9069
FALSE	TRUE	TRUE	TRUE	TRUE	AADNHRWKYV	HLA-A01:01	0.9111
TRUE	FALSE	TRUE	TRUE	TRUE	HIVRVGGPQR	HLA-A31:01	0.9129
TRUE	FALSE	TRUE	TRUE	TRUE	MFPVLKVNV	HLA-C04:01	0.914
TRUE	FALSE	TRUE	TRUE	TRUE	SFSKVKLTNK	HLA-A31:01	0.9257
TRUE	TRUE	TRUE	TRUE	TRUE	MYSFLLDF	HLA-A23:01	0.9258
TRUE	FALSE	TRUE	TRUE	TRUE	KERSDHKEM	HLA-B40:01	0.9293
FALSE	TRUE	TRUE	TRUE	TRUE	ADNHRWKY	HLA-A01:01	0.9306
TRUE	FALSE	TRUE	TRUE	TRUE	SQYPSLWSV	HLA-B40:01	0.9336
TRUE	FALSE	TRUE	TRUE	TRUE	FSKVKLTNK	HLA-A31:01	0.9349
TRUE	FALSE	TRUE	TRUE	FALSE	WTPVSPPSM	HLA-C03:04	0.9371
TRUE	FALSE	TRUE	TRUE	TRUE	AYQNEEITAL	HLA-C04:01	0.9435
FALSE	TRUE	TRUE	TRUE	TRUE	IMLNSLHKY	HLA-A01:01	0.9496
FALSE	TRUE	TRUE	FALSE	FALSE	SQQPGYSQW	HLA-B49:01	0.9619
TRUE	FALSE	TRUE	TRUE	TRUE	EEPGDSQQPGY	HLA-B44:03	0.9706
FALSE	TRUE	TRUE	TRUE	TRUE	VRVGGPQRMI	HLA-C07:01	0.9814
TRUE	FALSE	FALSE	TRUE	FALSE	SQQPGYSQSY	HLA-B44:03	0.9843
FALSE	TRUE	TRUE	TRUE	TRUE	LGMPAHPSM	HLA-C07:01	0.9888
TRUE	TRUE	TRUE	TRUE	TRUE	RFKELTNEM	HLA-A23:01	1.003
TRUE	FALSE	TRUE	TRUE	TRUE	EEITALKI	HLA-B44:03	1.0121
FALSE	TRUE	TRUE	TRUE	TRUE	VSFSKVKL	HLA-B08:01	1.0183
TRUE	TRUE	TRUE	FALSE	FALSE	PGYSQWGWLL	HLA-A23:01	1.0197
TRUE	FALSE	TRUE	TRUE	TRUE	SNGLGAQFFR	HLA-A31:01	1.0209
FALSE	TRUE	TRUE	TRUE	TRUE	GEWVPGGKP	HLA-B49:01	1.0233
FALSE	TRUE	TRUE	TRUE	TRUE	RFKELTNEM	HLA-B08:01	1.0238
TRUE	TRUE	TRUE	TRUE	TRUE	GLDPNAMYSF	HLA-A23:01	1.0289
FALSE	TRUE	TRUE	FALSE	TRUE	PSTHSCDRY	HLA-A01:01	1.0293
TRUE	FALSE	TRUE	TRUE	TRUE	LGMPAHPSM	HLA-C04:01	1.0386
TRUE	TRUE	TRUE	TRUE	TRUE	KIKYNPFAKAF	HLA-A23:01	1.0437
TRUE	FALSE	TRUE	TRUE	TRUE	RRMFPVLKV	HLA-C04:01	1.0451
TRUE	TRUE	TRUE	TRUE	TRUE	SMLQSHDNW	HLA-A23:01	1.0502
TRUE	FALSE	TRUE	TRUE	TRUE	KGDPTEREL	HLA-C04:01	1.0574
TRUE	FALSE	FALSE	TRUE	FALSE	QQPGYSQSY	HLA-B44:03	1.0624
FALSE	TRUE	TRUE	TRUE	TRUE	HIVRVGGPQRM	HLA-C07:01	1.0722
FALSE	TRUE	TRUE	FALSE	TRUE	NPHPQFGGAL	HLA-B08:01	1.0737
TRUE	FALSE	TRUE	TRUE	TRUE	NEMIVTKNG	HLA-B44:03	1.0741
TRUE	FALSE	TRUE	TRUE	TRUE	KELTNEMIV	HLA-B44:03	1.0832
TRUE	FALSE	TRUE	TRUE	TRUE	KYNPFAKAFL	HLA-C04:01	1.0874
FALSE	TRUE	TRUE	TRUE	TRUE	NASPPTSSSQY	HLA-A01:01	1.0883
TRUE	FALSE	TRUE	TRUE	TRUE	EESELWLRFK	HLA-B44:03	1.1091
TRUE	TRUE	FALSE	FALSE	TRUE	YSQSGGWLL	HLA-A23:01	1.1109
TRUE	FALSE	TRUE	TRUE	TRUE	KERSDHKEMM	HLA-B40:01	1.1218
TRUE	FALSE	TRUE	FALSE	TRUE	HPQFGGALSL	HLA-C03:04	1.1226
TRUE	FALSE	TRUE	FALSE	FALSE	DSQQPGYSQW	HLA-B44:03	1.1236
TRUE	FALSE	TRUE	TRUE	TRUE	TAYQNEEITAL	HLA-C03:04	1.1427
TRUE	FALSE	TRUE	TRUE	TRUE	KERSDHKEMM	HLA-B44:03	1.149
TRUE	FALSE	TRUE	TRUE	TRUE	HYTPLTHPV	HLA-C04:01	1.1498
TRUE	TRUE	TRUE	TRUE	FALSE	SWTPVSPPSM	HLA-A23:01	1.173
TRUE	FALSE	TRUE	FALSE	TRUE	HSCDRYPTL	HLA-C03:04	1.1732
TRUE	FALSE	TRUE	TRUE	TRUE	IVTKNGRRM	HLA-C03:04	1.1754
FALSE	TRUE	TRUE	TRUE	FALSE	IVDSQYDAA	HLA-A01:01	1.1791
FALSE	TRUE	TRUE	TRUE	TRUE	TERELRVGL	HLA-B08:01	1.1925
FALSE	TRUE	TRUE	FALSE	TRUE	LRSHRSSPY	HLA-C07:01	1.194
TRUE	TRUE	TRUE	TRUE	TRUE	VSNGLGAQF	HLA-A23:01	1.2
FALSE	TRUE	TRUE	FALSE	TRUE	SHRSSPYPSPY	HLA-A01:01	1.2184
TRUE	FALSE	TRUE	TRUE	TRUE	EEITALKIK	HLA-B44:03	1.2188
FALSE	TRUE	TRUE	TRUE	TRUE	ITALKIKY	HLA-A01:01	1.2305
TRUE	FALSE	TRUE	TRUE	TRUE	RVDHLLSAV	HLA-C03:04	1.2337
TRUE	FALSE	TRUE	TRUE	TRUE	KLNGGGQIM	HLA-C04:01	1.2393
TRUE	FALSE	TRUE	TRUE	TRUE	AKERSDHKEM	HLA-B44:03	1.2424
TRUE	FALSE	TRUE	FALSE	TRUE	PQFGGALSL	HLA-B40:01	1.2459
FALSE	TRUE	TRUE	TRUE	TRUE	MLNSLHKY	HLA-A01:01	1.2637
FALSE	TRUE	TRUE	TRUE	TRUE	KERSDHKEM	HLA-B49:01	1.2665
FALSE	TRUE	TRUE	TRUE	TRUE	TQFIAVTAY	HLA-B49:01	1.2776
TRUE	FALSE	TRUE	TRUE	TRUE	FPETQFIAV	HLA-C04:01	1.3047
TRUE	FALSE	TRUE	TRUE	TRUE	VYIHPDSPNF	HLA-C04:01	1.3278
TRUE	FALSE	TRUE	TRUE	TRUE	TESAGKSL	HLA-B40:01	1.33
FALSE	TRUE	TRUE	FALSE	TRUE	YAHRNNSPTY	HLA-A01:01	1.3356
FALSE	TRUE	TRUE	TRUE	TRUE	FRGSPAHY	HLA-C07:01	1.3358
FALSE	TRUE	TRUE	TRUE	TRUE	SGLDPNAMY	HLA-A01:01	1.3422
FALSE	TRUE	TRUE	TRUE	TRUE	VSNGLGAQF	HLA-A01:01	1.3501
TRUE	FALSE	TRUE	TRUE	FALSE	SWTPVSPPSM	HLA-C04:01	1.3506
TRUE	FALSE	TRUE	TRUE	TRUE	LLSAVENEL	HLA-C03:04	1.3515
FALSE	TRUE	TRUE	TRUE	TRUE	LQYRVDHLL	HLA-B49:01	1.3584
FALSE	TRUE	TRUE	TRUE	TRUE	TQFIAVTAY	HLA-C07:01	1.3709
TRUE	FALSE	TRUE	TRUE	TRUE	GLDPNAMY	HLA-C04:01	1.3726
FALSE	TRUE	TRUE	FALSE	TRUE	RSSPYPSPY	HLA-C07:01	1.3768
FALSE	TRUE	FALSE	TRUE	FALSE	SQQPGYSQSY	HLA-A01:01	1.3799
FALSE	TRUE	TRUE	TRUE	TRUE	HRWKYVNGEW	HLA-C07:01	1.3872
FALSE	TRUE	TRUE	FALSE	TRUE	YAHRNNSPTY	HLA-C07:01	1.3878
TRUE	TRUE	FALSE	TRUE	FALSE	SYSDNSPACL	HLA-A23:01	1.4026
TRUE	FALSE	TRUE	TRUE	TRUE	IKYNPFAKAF	HLA-C04:01	1.4061
FALSE	TRUE	TRUE	TRUE	TRUE	EITALKIKY	HLA-A01:01	1.411
TRUE	FALSE	TRUE	TRUE	TRUE	FPETQFIAV	HLA-C03:04	1.4142
TRUE	FALSE	TRUE	TRUE	TRUE	SELWLRFKEL	HLA-B44:03	1.4186
FALSE	TRUE	TRUE	TRUE	TRUE	YSDNSPACLS	HLA-A01:01	1.4186
TRUE	FALSE	TRUE	TRUE	TRUE	GLEESELWLRF	HLA-B44:03	1.4201
TRUE	FALSE	TRUE	TRUE	TRUE	NSLHKYEPR	HLA-A31:01	1.433
TRUE	FALSE	TRUE	TRUE	TRUE	APSSSGSPL	HLA-C03:04	1.4343
TRUE	TRUE	TRUE	FALSE	TRUE	TYSDNSPACL	HLA-A23:01	1.4709
TRUE	TRUE	TRUE	TRUE	TRUE	DFVAADNHRW	HLA-A23:01	1.4887
FALSE	TRUE	TRUE	TRUE	TRUE	DPNAMYSF	HLA-B08:01	1.4912
TRUE	FALSE	TRUE	TRUE	TRUE	AYQNEEITAL	HLA-B40:01	1.5016
TRUE	FALSE	TRUE	TRUE	TRUE	EMIVTKNGR	HLA-A31:01	1.511
TRUE	FALSE	TRUE	TRUE	TRUE	VSNGLGAQFFR	HLA-A31:01	1.5142
TRUE	FALSE	TRUE	TRUE	FALSE	QYDAAAQGRLI	HLA-C04:01	1.5156
TRUE	FALSE	TRUE	TRUE	TRUE	LQYRVDHLL	HLA-C03:04	1.5166
TRUE	FALSE	TRUE	TRUE	TRUE	TQFIAVTAY	HLA-B40:01	1.5222
TRUE	FALSE	TRUE	TRUE	TRUE	EEITALKIKYN	HLA-B44:03	1.5262
TRUE	FALSE	TRUE	TRUE	TRUE	TESAGKSL	HLA-B44:03	1.5426
TRUE	TRUE	TRUE	TRUE	TRUE	FVAADNHRW	HLA-A23:01	1.5435
TRUE	FALSE	TRUE	TRUE	TRUE	LQYRVDHLL	HLA-B40:01	1.5505
TRUE	FALSE	TRUE	TRUE	FALSE	QYDAAAQGR	HLA-A31:01	1.5555
FALSE	TRUE	TRUE	TRUE	TRUE	QIMLNSLHKY	HLA-A01:01	1.5577
FALSE	TRUE	TRUE	TRUE	TRUE	FSKVKLTNKL	HLA-B08:01	1.5796
FALSE	TRUE	TRUE	TRUE	TRUE	SPNFGAHWM	HLA-B08:01	1.585
FALSE	TRUE	TRUE	TRUE	TRUE	ERELRVGL	HLA-B08:01	1.5863
TRUE	FALSE	FALSE	FALSE	TRUE	GYSQSGGWLL	HLA-C04:01	1.5916
TRUE	FALSE	TRUE	TRUE	TRUE	GSPAHYTPL	HLA-C03:04	1.6075
FALSE	TRUE	TRUE	TRUE	TRUE	SELWLRFKEL	HLA-B49:01	1.6109
TRUE	FALSE	TRUE	TRUE	FALSE	YDAAAQGRL	HLA-B40:01	1.6189
FALSE	TRUE	TRUE	TRUE	TRUE	KVKLTNKL	HLA-B08:01	1.6228
TRUE	FALSE	TRUE	TRUE	TRUE	GLDPNAMYSFL	HLA-C04:01	1.6249
FALSE	TRUE	TRUE	FALSE	TRUE	HPQFGGALSL	HLA-B49:01	1.6259
TRUE	TRUE	TRUE	TRUE	TRUE	QYPSLWSV	HLA-A23:01	1.6294
TRUE	FALSE	TRUE	TRUE	TRUE	SLGMPAHPSM	HLA-C03:04	1.6298
FALSE	TRUE	TRUE	TRUE	TRUE	FKELTNEMIV	HLA-B49:01	1.6374
FALSE	TRUE	TRUE	TRUE	TRUE	VSNGLGAQF	HLA-C07:01	1.6413
TRUE	FALSE	FALSE	FALSE	TRUE	GYSQSGGWL	HLA-C04:01	1.6516
TRUE	FALSE	TRUE	TRUE	FALSE	ATDIVDSQY	HLA-C04:01	1.6638
TRUE	FALSE	TRUE	TRUE	TRUE	KAPVSFSKV	HLA-C03:04	1.679
TRUE	FALSE	TRUE	TRUE	TRUE	KELTNEMI	HLA-B40:01	1.6805
TRUE	TRUE	TRUE	TRUE	TRUE	MFPVLKVNV	HLA-A23:01	1.6808
TRUE	FALSE	TRUE	TRUE	TRUE	PEPQAPSCVY	HLA-B44:03	1.6843
TRUE	TRUE	TRUE	TRUE	TRUE	YNPFAKAF	HLA-A23:01	1.6936
FALSE	TRUE	TRUE	TRUE	TRUE	TQFIAVTAY	HLA-A01:01	1.6939
TRUE	FALSE	TRUE	TRUE	TRUE	VSGLDPNAM	HLA-C03:04	1.7163
TRUE	FALSE	TRUE	TRUE	TRUE	YEPRIHIVRV	HLA-B40:01	1.7178
TRUE	TRUE	TRUE	TRUE	TRUE	SQYPSLWSV	HLA-A23:01	1.7343
TRUE	FALSE	TRUE	TRUE	TRUE	KGDPTEREL	HLA-C03:04	1.7411
FALSE	TRUE	TRUE	FALSE	TRUE	SLPSTHSCDRY	HLA-A01:01	1.7486
TRUE	TRUE	TRUE	TRUE	TRUE	SHCFPETQF	HLA-A23:01	1.7601
TRUE	TRUE	TRUE	TRUE	TRUE	KYEPRIHI	HLA-A23:01	1.7739
TRUE	FALSE	TRUE	TRUE	TRUE	PETQFIAVTAY	HLA-B44:03	1.7777
TRUE	FALSE	TRUE	TRUE	TRUE	YQNEEITAL	HLA-B44:03	1.78
FALSE	TRUE	TRUE	TRUE	TRUE	IMLNSLHKY	HLA-C07:01	1.781
FALSE	TRUE	TRUE	FALSE	TRUE	HPQFGGALSL	HLA-B08:01	1.784
FALSE	TRUE	TRUE	FALSE	TRUE	STHSCDRY	HLA-A01:01	1.7853
FALSE	TRUE	TRUE	FALSE	TRUE	LPSTHSCDRY	HLA-A01:01	1.7929
TRUE	FALSE	TRUE	TRUE	TRUE	SHDNWSSLGM	HLA-C04:01	1.8034
FALSE	TRUE	TRUE	TRUE	TRUE	KLNGGGQIM	HLA-C07:01	1.8069
TRUE	FALSE	TRUE	TRUE	TRUE	VSNGLGAQF	HLA-C04:01	1.8159
TRUE	FALSE	TRUE	TRUE	TRUE	FVAADNHRW	HLA-C03:04	1.8205
TRUE	TRUE	TRUE	FALSE	TRUE	WLLPGTSTL	HLA-A23:01	1.8213
TRUE	FALSE	TRUE	TRUE	TRUE	ETQFIAVTAY	HLA-B44:03	1.8251
TRUE	TRUE	TRUE	TRUE	FALSE	QYDAAAQGRL	HLA-A23:01	1.8257
TRUE	FALSE	TRUE	TRUE	TRUE	SEKGDPTEREL	HLA-B44:03	1.8272
TRUE	FALSE	TRUE	TRUE	FALSE	GAAAATDIV	HLA-C03:04	1.8308
FALSE	TRUE	TRUE	FALSE	TRUE	HPQFGGALSL	HLA-C07:01	1.8312
TRUE	FALSE	TRUE	TRUE	FALSE	WTPVSPPSM	HLA-C04:01	1.8338
FALSE	TRUE	TRUE	TRUE	TRUE	NAMYSFLL	HLA-B08:01	1.835
TRUE	TRUE	TRUE	TRUE	TRUE	FFRGSPAHY	HLA-A23:01	1.8394
TRUE	FALSE	TRUE	TRUE	TRUE	GEWVPGGKP	HLA-B40:01	1.8476
TRUE	FALSE	TRUE	TRUE	TRUE	KYEPRIHI	HLA-C04:01	1.8542
TRUE	FALSE	TRUE	FALSE	FALSE	SQQPGYSQWGW	HLA-B44:03	1.8565
FALSE	TRUE	TRUE	TRUE	TRUE	EEPGDSQQPGY	HLA-A01:01	1.8628
FALSE	TRUE	TRUE	TRUE	TRUE	GLDPNAMYS	HLA-A01:01	1.8651
TRUE	TRUE	FALSE	FALSE	TRUE	GYSQSGGWL	HLA-A23:01	1.8698
TRUE	FALSE	TRUE	TRUE	TRUE	FVAADNHRW	HLA-B44:03	1.87
TRUE	FALSE	TRUE	TRUE	TRUE	RRMFPVLKV	HLA-B40:01	1.8708
FALSE	TRUE	TRUE	FALSE	TRUE	SCDRYPTL	HLA-B08:01	1.8743
TRUE	TRUE	TRUE	FALSE	FALSE	GYSQWGWL	HLA-A23:01	1.8779
FALSE	TRUE	TRUE	TRUE	TRUE	HYTPLTHPV	HLA-C07:01	1.8847
FALSE	TRUE	TRUE	TRUE	TRUE	QSHDNWSSL	HLA-C07:01	1.8852
FALSE	TRUE	TRUE	TRUE	TRUE	GRRMFPVLKV	HLA-C07:01	1.8855
TRUE	FALSE	TRUE	TRUE	TRUE	AHWMKAPVSF	HLA-C04:01	1.9
TRUE	FALSE	TRUE	FALSE	FALSE	SQQPGYSQW	HLA-C04:01	1.9024
FALSE	TRUE	TRUE	TRUE	TRUE	RVDHLLSAV	HLA-A01:01	1.9069
TRUE	FALSE	TRUE	TRUE	TRUE	AADNHRWKY	HLA-B44:03	1.9071
TRUE	FALSE	TRUE	TRUE	TRUE	LDFVAADNHRW	HLA-B44:03	1.9173
FALSE	TRUE	FALSE	TRUE	FALSE	QQPGYSQSY	HLA-A01:01	1.937
TRUE	FALSE	TRUE	TRUE	TRUE	HKYEPRIHIV	HLA-C04:01	1.9429
FALSE	TRUE	TRUE	TRUE	TRUE	ESAGKSLQYR	HLA-A01:01	1.9484
TRUE	FALSE	TRUE	TRUE	TRUE	GEWVPGGKP	HLA-B44:03	1.9495
TRUE	TRUE	TRUE	TRUE	TRUE	LDPNAMYSF	HLA-A23:01	1.95
TRUE	FALSE	TRUE	FALSE	TRUE	PQFGGALSL	HLA-C03:04	1.9547
TRUE	TRUE	TRUE	TRUE	FALSE	AQGRLIASW	HLA-A23:01	1.9575
TRUE	FALSE	TRUE	FALSE	FALSE	GDSQQPGYSQW	HLA-B44:03	1.9613
TRUE	FALSE	TRUE	TRUE	TRUE	NELQAGSEK	HLA-B44:03	1.9678
TRUE	FALSE	TRUE	TRUE	TRUE	GLDPNAMYS	HLA-C04:01	1.972
TRUE	FALSE	TRUE	TRUE	TRUE	HKYEPRIHI	HLA-B40:01	1.973
TRUE	TRUE	TRUE	FALSE	FALSE	YSQWGWLL	HLA-A23:01	1.9777
FALSE	TRUE	TRUE	TRUE	TRUE	TPGSQAAAV	HLA-B08:01	1.9884

## Sheet: Supplemental table S4
ID	Description	Size	pvalue	padj
GO:0034340	response to type I interferon	125	1.47397e-11	2.93467e-08
GO:0009615	response to virus	422	7.58367e-11	7.54954e-08
GO:0060337	type I interferon signaling pathway	116	2.2652e-10	1.1275e-07
GO:0071357	cellular response to type I interferon	117	2.2652e-10	1.1275e-07
GO:0051607	defense response to virus	302	2.9372e-09	1.16959e-06
GO:0043123	positive regulation of I-kappaB kinase/NF-kappaB signaling	223	1.44472e-08	4.79407e-06
GO:0032611	interleukin-1 beta production	120	3.23809e-08	8.8924e-06
GO:0032612	interleukin-1 production	140	3.57304e-08	8.8924e-06
GO:0007249	I-kappaB kinase/NF-kappaB signaling	361	5.57029e-08	1.23227e-05
GO:0043122	regulation of I-kappaB kinase/NF-kappaB signaling	293	6.7026e-08	1.33449e-05
GO:0032635	interleukin-6 production	184	8.71673e-07	0.000157773
GO:0008625	extrinsic apoptotic signaling pathway via death domain receptors	109	1.90757e-06	0.000316498
GO:0033209	tumor necrosis factor-mediated signaling pathway	197	2.07666e-06	0.000318048
GO:0002831	regulation of response to biotic stimulus	160	4.30509e-06	0.000612246
GO:0045089	positive regulation of innate immune response	482	5.17513e-06	0.000686913
GO:0098754	detoxification	139	5.86148e-06	0.000729388
GO:0052548	regulation of endopeptidase activity	498	6.7953e-06	0.00079585
GO:0071356	cellular response to tumor necrosis factor	333	8.04567e-06	0.000889941
GO:0034612	response to tumor necrosis factor	359	8.93854e-06	0.000936665
GO:0002758	innate immune response-activating signal transduction	369	1.12165e-05	0.00108351
GO:0002221	pattern recognition receptor signaling pathway	262	1.14453e-05	0.00108351
GO:0031902	late endosome membrane	146	1.23423e-05	0.00108351
GO:0070555	response to interleukin-1	233	1.25167e-05	0.00108351
GO:0002474	antigen processing and presentation of peptide antigen via MHC class I	110	2.18231e-05	0.00181041
GO:0002440	production of molecular mediator of immune response	326	2.53089e-05	0.0020156
GO:0071347	cellular response to interleukin-1	200	2.84892e-05	0.00218162
GO:0002286	T cell activation involved in immune response	116	4.98829e-05	0.00362578
GO:0002224	toll-like receptor signaling pathway	201	5.09904e-05	0.00362578
GO:0071706	tumor necrosis factor superfamily cytokine production	196	5.28201e-05	0.00362637
GO:0002218	activation of innate immune response	400	5.76674e-05	0.00382719
GO:0002285	lymphocyte activation involved in immune response	203	6.40877e-05	0.00400713
GO:0005770	late endosome	325	6.44039e-05	0.00400713
GO:0032755	positive regulation of interleukin-6 production	107	7.12493e-05	0.00429871
GO:0050663	cytokine secretion	285	7.50828e-05	0.00439676
GO:0032640	tumor necrosis factor production	189	9.09249e-05	0.00517233
GO:0070498	interleukin-1-mediated signaling pathway	115	0.000111271	0.00615393
GO:0002460	adaptive immune response based on somatic recombination of immune receptors built from immunoglobulin superfamily domains	446	0.000138846	0.0074714
GO:0002702	positive regulation of production of molecular mediator of immune response	106	0.000154509	0.00809545
GO:0097191	extrinsic apoptotic signaling pathway	291	0.000168145	0.00838993
GO:0032355	response to estradiol	137	0.000168557	0.00838993
GO:0002449	lymphocyte mediated immunity	434	0.000180236	0.00859183
GO:0032675	regulation of interleukin-6 production	174	0.000181244	0.00859183
GO:0032652	regulation of interleukin-1 production	124	0.000218017	0.0100947
GO:0035710	CD4-positive, alpha-beta T cell activation	105	0.000275598	0.0124708
GO:0032651	regulation of interleukin-1 beta production	104	0.000322491	0.0142685
GO:0002283	neutrophil activation involved in immune response	495	0.000439708	0.0189692
GO:0043312	neutrophil degranulation	490	0.00044779	0.0189692
GO:0032609	interferon-gamma production	136	0.000459194	0.019047
GO:0042116	macrophage activation	113	0.000538616	0.0218854
GO:0045069	regulation of viral genome replication	111	0.000569303	0.0224547
GO:0055076	transition metal ion homeostasis	189	0.000575184	0.0224547
GO:0030016	myofibril	305	0.000589588	0.02251
GO:0006805	xenobiotic metabolic process	157	0.000599211	0.02251
GO:0002703	regulation of leukocyte mediated immunity	241	0.000639048	0.0230389
GO:0010951	negative regulation of endopeptidase activity	272	0.00064277	0.0230389
GO:1903900	regulation of viral life cycle	179	0.000648005	0.0230389
GO:0099094	ligand-gated cation channel activity	193	0.000696873	0.023671
GO:0045765	regulation of angiogenesis	465	0.000708159	0.023671
GO:0071214	cellular response to abiotic stimulus	371	0.000717292	0.023671
GO:0104004	cellular response to environmental stimulus	371	0.000717292	0.023671
GO:0034341	response to interferon-gamma	231	0.00072523	0.023671
GO:0002705	positive regulation of leukocyte mediated immunity	157	0.000743552	0.0237051
GO:0002456	T cell mediated immunity	124	0.000750086	0.0237051
GO:0002708	positive regulation of lymphocyte mediated immunity	129	0.000812686	0.0252821
GO:0044449	contractile fiber part	295	0.00084465	0.0258723
GO:2000116	regulation of cysteine-type endopeptidase activity	288	0.000934323	0.0281854
GO:0046631	alpha-beta T cell activation	166	0.000950264	0.0282384
GO:0061134	peptidase regulator activity	297	0.0009745	0.0284584
GO:0002237	response to molecule of bacterial origin	396	0.000986253	0.0284584
GO:0002699	positive regulation of immune effector process	258	0.0010233	0.0287849
GO:0071887	leukocyte apoptotic process	109	0.00102648	0.0287849
GO:0032496	response to lipopolysaccharide	366	0.00107221	0.0296496
GO:0002700	regulation of production of molecular mediator of immune response	159	0.00112171	0.0305936
GO:0043292	contractile fiber	323	0.00121332	0.0326449
GO:0071346	cellular response to interferon-gamma	202	0.00135038	0.0358482
GO:2000377	regulation of reactive oxygen species metabolic process	221	0.00138592	0.0361937
GO:0003333	amino acid transmembrane transport	123	0.00139976	0.0361937
GO:0051092	positive regulation of NF-kappaB transcription factor activity	193	0.00142247	0.0363094
GO:0002824	positive regulation of adaptive immune response based on somatic recombination of immune receptors built from immunoglobulin superfamily domains	122	0.00146654	0.0366924
GO:0042133	neurotransmitter metabolic process	194	0.00147433	0.0366924
GO:0050792	regulation of viral process	249	0.00157455	0.0382992
GO:0043903	regulation of symbiosis, encompassing mutualism through parasitism	266	0.00157737	0.0382992
GO:0043900	regulation of multi-organism process	484	0.00161155	0.0386578
GO:0070820	tertiary granule	167	0.00164682	0.0389736
GO:0001952	regulation of cell-matrix adhesion	133	0.00168917	0.0389736
GO:0002821	positive regulation of adaptive immune response	129	0.00169969	0.0389736
GO:0010466	negative regulation of peptidase activity	297	0.00170301	0.0389736
GO:0002367	cytokine production involved in immune response	111	0.00203353	0.0460085
GO:0002706	regulation of lymphocyte mediated immunity	184	0.0021791	0.0487483

## Sheet: Supplemental table S5
Patient	Average redundant sequence coverage of the normal genome	Average redundant sequence coverage of the tumour genome	Average redundant sequence coverage of the WGBS tumour genome	Total number of aligned tumour RNA-seq reads
1	35X	78X	17X	267066083
2	41X	107X	17X	234679288
